# Supplementary material for: Revisiting evolutionary trajectories and the organization of the Pleolipoviridae family
Source: PLoS Genet. 2023 Oct 13;19(10):e1010998. doi: 10.1371/journal.pgen.1010998 (PMC10599561; doi:10.1371/journal.pgen.1010998)
Supplement: S1 Table — Excel file of S1 Table summarizes the integrated data from the analysis performed in this study for each high-confidence pleolipovirus genome. Integrated completeness assessment is the result of the combination of the following criteria: Genomes were then considered complete if they presented terminal repeats (TRs), were identified as complete integrated proviruses, or if they displayed CheckV completeness value = 100. The Proposed Genus taxonomy column integrated the phylogenetic reconstruction of multiple marker genes (see main text results and discussion). Host prediction was performed with Iphop, and only results with a minimum confidence score of 90 are displayed. Topology values and main viral groups (single-stranded or double-stranded DNA) were obtained with Virsorter2. General information for a subset of only complete genomes are on the second tab under: arPVs_complete_genomes. Data on only the subset of genomes obtained from the metagenomic data produced in this study can be found in the tab arPVs_Australian_lakes. (XLSX) [file pgen.1010998.s013.xlsx]

## Sheet: arPVs_Compiled_data
S1 Table: Pleolipovirus genomes compiled data.
Virus_ID	contig_length	gene_count	viral_genes	Integrated_Completion_assessment	Order	Family	Old Genus	Proposed_Genus taxonomy	Host_prediction_IPHOP	Confidence_score	List.of.methods	Origin	Country	group_Virsorter2 (VS2)	topology_VS2	prediction_type	checkv_quality	checkv_completeness	checkv_completeness_method	checkv_contamination
B_NODE_56_length_17739_cov_12.2413	17739	29	9	complete	Unassigned	Unassigned	Unassigned	Betapleolipovirus	d__Archaea;p__Halobacteriota;c__Halobacteria;o__Halobacteriales;f__Natrialbaceae;g__Natrinema	90.4	blast;92.90 iPHoP-RF;80.60 CRISPR;72.10	Lake Crosbie, Australia	Australia	dsDNAphage	linear	0	High-quality	100	AAI-based (high-confidence)	0
B_NODE_90_length_5204_cov_3.61041	5204	9	5	Partial	Unassigned	Unassigned	Unassigned	Betapleolipovirus	0	0	0	Lake Crosbie, Australia	Australia	dsDNAphage	linear	0	Low-quality	27.06	HMM-based (lower-bound)	0
Bumbago_NODE_3572_length_6235_cov_3.70081	6235	7	5	Partial	Unassigned	Unassigned	Unassigned	Alphapleolipovirus	0	0	0	Lake Bumbunga, Australia	Australia	dsDNAphage	linear	0	Low-quality	32.42	HMM-based (lower-bound)	0
C_NODE_32_length_13283_cov_105.408	13283	16	7	Partial	Unassigned	Unassigned	Unassigned	Betapleolipovirus	d__Archaea;p__Halobacteriota;c__Halobacteria;o__Halobacteriales;f__Natrialbaceae;g__Haloterrigena	93.1	iPHoP-RF;95.10 blast;93.90	Lake Crosbie, Australia	Australia	dsDNAphage	linear	0	Medium-quality	81.47	AAI-based (high-confidence)	0
D_NODE_133_length_22925_cov_21.176	22925	28	14	complete	Unassigned	Unassigned	Unassigned	Deltapleolipovirus	d__Archaea;p__Halobacteriota;c__Halobacteria;o__Halobacteriales;f__Haloferacaceae;g__Haloferax	96.7	iPHoP-RF;94.70 blast;93.20 RaFAH;78.70	Lake Becking, Australia	Australia	dsDNAphage	linear	0	High-quality	100	AAI-based (high-confidence)	0
D_NODE_203_length_12046_cov_5.43191	12046	18	5	Partial	Unassigned	Unassigned	Unassigned	Betapleolipovirus	d__Archaea;p__Halobacteriota;c__Halobacteria;o__Halobacteriales;f__Natrialbaceae;g__Natrinema	93.5	iPHoP-RF;95.40 CRISPR;90.60	Lake Becking, Australia	Australia	dsDNAphage	linear	0	Medium-quality	62.64	HMM-based (lower-bound)	0
D_NODE_247_length_8744_cov_13.1437	8744	11	7	complete	Unassigned	Unassigned	Unassigned	Betapleolipovirus	d__Archaea;p__Halobacteriota;c__Halobacteria;o__Halobacteriales;f__Natrialbaceae;g__Natrinema	94.5	iPHoP-RF;96.10 CRISPR;85.30	Lake Becking, Australia	Australia	dsDNAphage	circular	DTR	Medium-quality	100	Direct terminal repeats (DTRs)	0
D_NODE_250_length_8638_cov_7.14983	8638	8	7	complete	Unassigned	Unassigned	Unassigned	Betapleolipovirus	d__Archaea;p__Halobacteriota;c__Halobacteria;o__Halobacteriales;f__Natrialbaceae;g__Natrinema	93.9	iPHoP-RF;95.70	Lake Becking, Australia	Australia	dsDNAphage	circular	DTR	Low-quality	100	Direct terminal repeats (DTRs)	0
D_NODE_266_length_7774_cov_7.06918	7774	10	7	Partial	Unassigned	Unassigned	Unassigned	Alphapleolipovirus	d__Archaea;p__Halobacteriota;c__Halobacteria;o__Halobacteriales;f__Haloferacaceae;g__Haloferax	90.1	blast;92.60 iPHoP-RF;60.10	Lake Becking, Australia	Australia	ssDNA	linear	0	Medium-quality	85.97	AAI-based (medium-confidence)	0
Eyre_NODE_1573_length_15027_cov_5.79842	15027	20	5	complete	Unassigned	Unassigned	Unassigned	Alphapleolipovirus	d__Archaea;p__Halobacteriota;c__Halobacteria;o__Halobacteriales;f__Haladaptataceae;g__Halorussus	90.9	blast;93.30 iPHoP-RF;70.60	Lake Eyre, Australia	Australia	dsDNAphage	linear	0	High-quality	100	AAI-based (medium-confidence)	0
Eyre_NODE_5421_length_8326_cov_3.83001	8326	13	4	Partial	Unassigned	Unassigned	Unassigned	Unassigned	0	0	0	Lake Eyre, Australia	Australia	dsDNAphage	linear	0	Low-quality	43.29	HMM-based (lower-bound)	0
Frome_NODE_3245_length_9832_cov_9.545771	9832	10	4	Partial	Unassigned	Unassigned	Unassigned	Epsilonpleolipovirus	d__Archaea;p__Halobacteriota;c__Halobacteria;o__Halobacteriales;f__Haloarculaceae;g__Haloarcula	94.5	iPHoP-RF;96.10	Lake Frome, Australia	Australia	dsDNAphage	linear	0	Medium-quality	51.13	HMM-based (lower-bound)	0
Gairdner_NODE_10822_length_7318_cov_11.667217	7318	12	5	complete	Unassigned	Unassigned	Unassigned	Alphapleolipovirus	0	0	0	Lake Gairdner, Australia	Australia	dsDNAphage	circular	DTR	Low-quality	100	Direct terminal repeats (DTRs)	0
Gairdner_NODE_12003_length_7013_cov_5.306554	5714	7	4	Partial	Unassigned	Unassigned	Unassigned	Epsilonpleolipovirus	0	0	0	Lake Gairdner, Australia	Australia	dsDNAphage	linear	0	Low-quality	29.71	HMM-based (lower-bound)	0
Gairdner_NODE_15_length_128941_cov_25.552636	10852	13	5	complete	Unassigned	Unassigned	Unassigned	Alphapleolipovirus	d__Archaea;p__Halobacteriota;c__Halobacteria;o__Halobacteriales;f__Haloferacaceae;g__Halobaculum	92.1	blast;94.30 iPHoP-RF;74.80	Lake Gairdner, Australia	Australia	dsDNAphage	linear	Integrated provirus	High-quality	100	Integrated provirus	0
Gairdner_NODE_16940_length_6025_cov_4.241206	6025	8	4	Partial	Unassigned	Unassigned	Unassigned	Alphapleolipovirus	d__Archaea;p__Halobacteriota;c__Halobacteria;o__Halobacteriales;f__Haloarculaceae;g__Halomicroarcula	92.2	iPHoP-RF;94.40	Lake Gairdner, Australia	Australia	dsDNAphage	linear	0	Medium-quality	56.79	AAI-based (medium-confidence)	0
Gairdner_NODE_18102_length_5847_cov_3.182666	5847	8	6	Partial	Unassigned	Unassigned	Unassigned	Deltapleolipovirus	0	0	0	Lake Gairdner, Australia	Australia	dsDNAphage	linear	0	Medium-quality	53.34	AAI-based (medium-confidence)	0
Gairdner_NODE_21431_length_5420_cov_4.609506	5420	12	4	Partial	Unassigned	Unassigned	Unassigned	Epsilonpleolipovirus	0	0	0	Lake Gairdner, Australia	Australia	dsDNAphage	linear	0	Low-quality	28.18	HMM-based (lower-bound)	0
Gairdner_NODE_2548_length_13785_cov_6.082593	13785	22	7	Partial	Unassigned	Unassigned	Unassigned	Betapleolipovirus	0	0	0	Lake Gairdner, Australia	Australia	dsDNAphage	linear	0	Medium-quality	71.68	HMM-based (lower-bound)	0
Gairdner_NODE_2845_length_13157_cov_12.724775	13157	15	7	Partial	Unassigned	Unassigned	Unassigned	Betapleolipovirus	d__Archaea;p__Halobacteriota;c__Halobacteria;o__Halobacteriales;f__Halobacteriaceae;g__Halobacterium	91.6	blast;93.90 iPHoP-RF;65.60	Lake Gairdner, Australia	Australia	dsDNAphage	linear	0	High-quality	93.26	AAI-based (medium-confidence)	0
Gairdner_NODE_31289_length_4562_cov_7.348791	4562	7	4	Partial	Unassigned	Unassigned	Unassigned	Unassigned	0	0	0	Lake Gairdner, Australia	Australia	ssDNA	linear	0	Low-quality	28.33	AAI-based (medium-confidence)	0
Gairdner_NODE_3483_length_12076_cov_7.357042	12076	13	5	Partial	Unassigned	Unassigned	Unassigned	Unassigned	0	0	0	Lake Gairdner, Australia	Australia	dsDNAphage	linear	0	Medium-quality	62.79	HMM-based (lower-bound)	0
Gairdner_NODE_4036_length_11340_cov_6.727780	11340	16	9	Partial	Unassigned	Unassigned	Unassigned	Alphapleolipovirus	0	0	0	Lake Gairdner, Australia	Australia	dsDNAphage	linear	0	Medium-quality	58.97	HMM-based (lower-bound)	0
Gairdner_NODE_9179_length_7870_cov_19.192067	7870	12	8	complete	Unassigned	Unassigned	Unassigned	Deltapleolipovirus	0	0	0	Lake Gairdner, Australia	Australia	ssDNA	circular	DTR	Medium-quality	100	Direct terminal repeats (DTRs)	0
Gairdner_NODE_9457_length_7768_cov_3.119279	7768	10	4	Partial	Unassigned	Unassigned	Unassigned	Epsilonpleolipovirus	d__Archaea;p__Halobacteriota;c__Halobacteria;o__Halobacteriales;f__Haladaptataceae;g__Halorussus	91.6	blast;93.90 iPHoP-RF;83.30	Lake Gairdner, Australia	Australia	dsDNAphage	linear	0	Low-quality	40.39	HMM-based (lower-bound)	0
HalfGib-1	16280	17	6	complete	Unassigned	Unassigned	Unassigned	Alphapleolipovirus	d__Archaea;p__Halobacteriota;c__Halobacteria;o__Halobacteriales;f__Haloferacaceae;g__Haloferax	98.5	blast;95.70 RaFAH;87.50 iPHoP-RF;79.00	Santa Pola, Spain	Spain	dsDNAphage	linear	0	High-quality	100	AAI-based (high-confidence)	0
Halfvol-1	12189	20	5	complete	Unassigned	Unassigned	Unassigned	Deltapleolipovirus	d__Archaea;p__Halobacteriota;c__Halobacteria;o__Halobacteriales;f__Haloferacaceae;g__Haloferax	97.5	blast;91.80 RaFAH;89.30 iPHoP-RF;70.40	Dead sea	Dead sea	dsDNAphage	linear	0	Medium-quality	100	Integrated provirus	0
Halfvol-3	12528	14	6	complete	Unassigned	Unassigned	Unassigned	Alphapleolipovirus	d__Archaea;p__Halobacteriota;c__Halobacteria;o__Halobacteriales;f__Haloferacaceae;g__Haloferax	99.6	blast;96.00 RaFAH;95.40 iPHoP-RF;83.90	Dead sea	Dead sea	dsDNAphage	linear	0	Medium-quality	100	Integrated provirus	0
Hardy_NODE_3119_length_7100_cov_4.11682	6439	7	4	Partial	Unassigned	Unassigned	Unassigned	Deltapleolipovirus	d__Archaea;p__Halobacteriota;c__Halobacteria;o__Halobacteriales;f__Haloarculaceae;g__Halapricum	90.7	blast;93.10 iPHoP-RF;69.10	Lake Hardy, Australia	Australia	dsDNAphage	linear	0	Low-quality	39.85	AAI-based (medium-confidence)	0
Hardyhisp-2	16133	22	6	complete	Unassigned	Unassigned	Unassigned	Gammapleolipovirus	0	0	0	Lake Hardy, Australia	Australia	dsDNAphage	linear	ITR	Complete	100	ITR (high-confidence)	0
Harhisp-1	19481	26	8	complete	Unassigned	Unassigned	Unassigned	Betapleolipovirus	d__Archaea;p__Halobacteriota;c__Halobacteria;o__Halobacteriales;f__Haloarculaceae;g__Haloarcula	100	RaFAH;99.50 blast;95.70 iPHoP-RF;87.60	Lake Hardy, Australia	Australia	dsDNAphage	linear	0	High-quality	100	AAI-based (high-confidence)	0
HFPV-1	7869	11	6	complete	Unassigned	Unassigned	Unassigned	Deltapleolipovirus	d__Archaea;p__Halobacteriota;c__Halobacteria;o__Halobacteriales;f__Haloferacaceae;g__Haloferax	94.9	iPHoP-RF;96.40 CRISPR;90.60	Lake Tyrell, Australia	Australia	dsDNAphage	linear	0	High-quality	100	Isolated	0
HGPV-1	9694	15	8	complete	Haloruvirales	Pleolipoviridae	Betapleolipovirus	Deltapleolipovirus	d__Archaea;p__Halobacteriota;c__Halobacteria;o__Halobacteriales;f__Haloferacaceae;g__Halogeometricum	98.1	iPHoP-RF;95.40 RaFAH;84.40	Cabo de Gata, Spain	Spain	dsDNAphage	linear	0	High-quality	100	Isolated	0
HHPV-1	8082	10	5	complete	Haloruvirales	Pleolipoviridae	Alphapleolipovirus	Alphapleolipovirus	d__Archaea;p__Halobacteriota;c__Halobacteria;o__Halobacteriales;f__Haloarculaceae;g__Haloarcula	100	Isolate	Margherita di Savoia, Italy	Italy	dsDNAphage	linear	0	High-quality	100	Isolated	0
HHPV-2	8176	10	5	complete	Haloruvirales	Pleolipoviridae	Alphapleolipovirus	Alphapleolipovirus	d__Archaea;p__Halobacteriota;c__Halobacteria;o__Halobacteriales;f__Haloarculaceae;g__Haloarcula	100	Isolate	Hulu Island, China	China	ssDNA	linear	0	High-quality	100	Isolated	0
HHPV-3	11648	17	7	complete	Haloruvirales	Pleolipoviridae	Betapleolipovirus	Betapleolipovirus	d__Archaea;p__Halobacteriota;c__Halobacteria;o__Halobacteriales;f__Haloarculaceae;g__Haloarcula	100	RaFAH;98.30 iPHoP-RF;97.10 blast;95.90	Samut Sakhon, Thailand	Thailand	dsDNAphage	linear	0	Medium-quality	100	Isolated	0
HHPV-4	15010	20	7	complete	Haloruvirales	Pleolipoviridae	Betapleolipovirus	Betapleolipovirus	d__Archaea;p__Halobacteriota;c__Halobacteria;o__Halobacteriales;f__Haloarculaceae;g__Haloarcula	100	RaFAH;98.20 iPHoP-RF;96.70 blast;95.20	Margherita di Savoia, Italy	Italy	dsDNAphage	linear	0	High-quality	100	Isolated	0
HIS-2	16067	21	6	complete	Haloruvirales	Pleolipoviridae	Gammapleolipovirus	Gammapleolipovirus	d__Archaea;p__Halobacteriota;c__Halobacteria;o__Halobacteriales;f__Haloarculaceae;g__Haloarcula	100	Isolate	Pink Lake, Australia	Australia	dsDNAphage	linear	ITR	Complete	100	Isolated, ITR (high-confidence)	0
HRPV-1	7048	8	6	complete	Haloruvirales	Pleolipoviridae	Alphapleolipovirus	Alphapleolipovirus	d__Archaea;p__Halobacteriota;c__Halobacteria;o__Halobacteriales;f__Haloferacaceae;g__Halorubrum	100	Isolate	Trapani, Sicily, Italy	Italy	ssDNA	linear	0	High-quality	100	Isolated	0
HRPV-10	9296	13	8	complete	Haloruvirales	Pleolipoviridae	Betapleolipovirus	Deltapleolipovirus	d__Archaea;p__Halobacteriota;c__Halobacteria;o__Halobacteriales;f__Haloferacaceae;g__Halorubrum	100	Isolate	Lake Retba, Senegal	Senegal	dsDNAphage	linear	0	High-quality	100	Isolated	0
HRPV-11	9368	15	8	complete	Haloruvirales	Pleolipoviridae	Betapleolipovirus	Deltapleolipovirus	d__Archaea;p__Halobacteriota;c__Halobacteria;o__Halobacteriales;f__Haloferacaceae;g__Halorubrum	100	Isolate	Lake Retba, Senegal	Senegal	dsDNAphage	linear	0	High-quality	100	Isolated	0
HRPV-12	9944	16	8	complete	Haloruvirales	Pleolipoviridae	Betapleolipovirus	Deltapleolipovirus	d__Archaea;p__Halobacteriota;c__Halobacteria;o__Halobacteriales;f__Haloferacaceae;g__Halorubrum	100	Isolate	Lake Retba, Senegal	Senegal	dsDNAphage	linear	0	High-quality	100	Isolated	0
HRPV-2	10656	13	6	complete	Haloruvirales	Pleolipoviridae	Alphapleolipovirus	Alphapleolipovirus	d__Archaea;p__Halobacteriota;c__Halobacteria;o__Halobacteriales;f__Haloferacaceae;g__Halorubrum	100	RaFAH;99.10 iPHoP-RF;94.70 CRISPR;68.90	Samut Sakhon, Thailand	Thailand	ssDNA	linear	0	High-quality	100	Isolated	0
HRPV-3	8770	12	7	complete	Haloruvirales	Pleolipoviridae	Betapleolipovirus	Betapleolipovirus	d__Archaea;p__Halobacteriota;c__Halobacteria;o__Halobacteriales;f__Haloferacaceae;g__Halorubrum	99.4	iPHoP-RF;97.10 RaFAH;91.80 CRISPR;51.00	Sedom Ponds, Israel	Israel	dsDNAphage	linear	0	High-quality	100	Isolated	0
HRPV-6	8549	8	6	complete	Haloruvirales	Pleolipoviridae	Alphapleolipovirus	Alphapleolipovirus	d__Archaea;p__Halobacteriota;c__Halobacteria;o__Halobacteriales;f__Haloferacaceae;g__Halorubrum	99.9	iPHoP-RF;97.10 RaFAH;96.20 blast;91.40	Samut Sakhon, Thailand	Thailand	ssDNA	linear	0	Medium-quality	100	Isolated	0
HRPV-9	16159	27	9	complete	Haloruvirales	Pleolipoviridae	Betapleolipovirus	Deltapleolipovirus	d__Archaea;p__Halobacteriota;c__Halobacteria;o__Halobacteriales;f__Haloferacaceae;g__Halorubrum	98.8	blast;95.90 iPHoP-RF;95.10 RaFAH;88.50 CRISPR;68.90	Samut Sakhon, Thailand	Thailand	dsDNAphage	linear	0	High-quality	100	Isolated	0
HumCor-2	11758	14	5	complete	Unassigned	Unassigned	Unassigned	Alphapleolipovirus	d__Archaea;p__Halobacteriota;c__Halobacteria;o__Halobacteriales;f__Haloferacaceae;g__Halorubrum	100	RaFAH;98.60 blast;96.30 iPHoP-RF;93.10	Geelong, Australia	Australia	dsDNAphage	linear	0	High-quality	100	AAI-based (high-confidence)	0
IMGVR_UViG_2529293002_000001	8719	12	6	Partial	Unassigned	Unassigned	Unassigned	Betapleolipovirus	d__Archaea;p__Halobacteriota;c__Halobacteria;o__Halobacteriales;f__Natrialbaceae;g__Natronolimnohabitans	100	Provirus	Inner Mongolia Autonomous Region, China	Mongolia	dsDNAphage	linear	0	Medium-quality	68	AAI-based (medium-confidence)	0
IMGVR_UViG_2529293123_000001	12327	14	6	complete	Unassigned	Unassigned	Unassigned	Alphapleolipovirus	d__Archaea;p__Halobacteriota;c__Halobacteria;o__Halobacteriales;f__Haloferacaceae;g__Haloferax	99.6	blast;96.00 RaFAH;95.40 iPHoP-RF;92.80	Dead sea	Israel	dsDNAphage	linear	0	Medium-quality	100	Integrated provirus	0
IMGVR_UViG_2529293123_000002	7639	13	5	Partial	Unassigned	Unassigned	Unassigned	Deltapleolipovirus	d__Archaea;p__Halobacteriota;c__Halobacteria;o__Halobacteriales;f__Haloferacaceae;g__Haloferax	93.9	blast;95.10 iPHoP-RF;84.50 RaFAH;56.00	Dead sea	Israel	dsDNAphage	linear	0	Low-quality	37.13	AAI-based (high-confidence)	0
IMGVR_UViG_2531839260_000001	13511	16	7	complete	Unassigned	Unassigned	Unassigned	Betapleolipovirus	d__Archaea;p__Halobacteriota;c__Halobacteria;o__Halobacteriales;f__Natrialbaceae;g__Natrialba	99.4	RaFAH;93.90 blast;93.40 iPHoP-RF;69.50	Chahannao lake, China	China	dsDNAphage	linear	0	High-quality	100	Integrated provirus	0
IMGVR_UViG_2531839487_000001	14251	18	7	complete	Unassigned	Unassigned	Unassigned	Betapleolipovirus	d__Archaea;p__Halobacteriota;c__Halobacteria;o__Halobacteriales;f__Haloarculaceae;g__Halosimplex	98.7	blast;95.80 RaFAH;88.30 iPHoP-RF;83.30	New Mexico, USA	USA	dsDNAphage	linear	0	Medium-quality	100	Integrated provirus	0
IMGVR_UViG_2531839487_000002	15842	22	5	complete	Unassigned	Unassigned	Unassigned	Alphapleolipovirus	d__Archaea;p__Halobacteriota;c__Halobacteria;o__Halobacteriales;f__Haloarculaceae;g__Halosimplex	98.7	blast;96.20 RaFAH;87.30 iPHoP-RF;59.80	New Mexico, USA	USA	dsDNAphage	linear	0	High-quality	100	Integrated provirus	0
IMGVR_UViG_2534681901_000001	9741	15	7	complete	Unassigned	Unassigned	Unassigned	Betapleolipovirus	d__Archaea;p__Halobacteriota;c__Halobacteria;o__Halobacteriales;f__Natrialbaceae;g__Natrinema	97.2	blast;95.40 iPHoP-RF;89.80 CRISPR;83.50 RaFAH;78.80	Cabor Rojo, Puerto Rico	Puerto Rico	dsDNAphage	linear	0	Medium-quality	100	Integrated provirus	0
IMGVR_UViG_2534681901_000003	18400	27	7	complete	Unassigned	Unassigned	Unassigned	Betapleolipovirus	d__Archaea;p__Halobacteriota;c__Halobacteria;o__Halobacteriales;f__Natrialbaceae;g__Natrinema	98.1	blast;93.90 iPHoP-RF;93.40 RaFAH;88.50 CRISPR;68.60	Cabor Rojo, Puerto Rico	Puerto Rico	dsDNAphage	linear	0	High-quality	100	Integrated provirus	0
IMGVR_UViG_2534682141_000001	11228	15	5	complete	Unassigned	Unassigned	Unassigned	Alphapleolipovirus	d__Archaea;p__Halobacteriota;c__Halobacteria;o__Halobacteriales;f__Haloferacaceae;g__Haloferax	100	RaFAH;96.40 blast;95.60 iPHoP-RF;93.10	San Francisco, USA	USA	dsDNAphage	linear	0	Medium-quality	100	Integrated provirus	0
IMGVR_UViG_2537561864_000001	21209	31	7	complete	Unassigned	Unassigned	Unassigned	Deltapleolipovirus	d__Archaea;p__Halobacteriota;c__Halobacteria;o__Halobacteriales;f__Haloferacaceae;g__Haloferax	98.8	iPHoP-RF;95.10 blast;92.70 RaFAH;90.80	Goa, India	India	dsDNAphage	linear	0	High-quality	100	Integrated provirus	0
IMGVR_UViG_2554235473_000001	20437	22	6	complete	Unassigned	Unassigned	Unassigned	Alphapleolipovirus	d__Archaea;p__Halobacteriota;c__Halobacteria;o__Halobacteriales;f__Haloferacaceae;g__Halorubrum	100	RaFAH;98.80 blast;94.00 iPHoP-RF;91.80	Geelong, Australia	Australia	dsDNAphage	linear	0	High-quality	100	Integrated provirus	0
IMGVR_UViG_2554235473_000003	20479	24	8	complete	Unassigned	Unassigned	Unassigned	Deltapleolipovirus	d__Archaea;p__Halobacteriota;c__Halobacteria;o__Halobacteriales;f__Haloferacaceae;g__Halorubrum	99	blast;96.60 iPHoP-RF;94.10 RaFAH;88.50	Geelong, Australia	Australia	dsDNAphage	linear	0	High-quality	100	Integrated provirus	0
IMGVR_UViG_2554235476_000002	7336	8	4	Partial	Unassigned	Unassigned	Unassigned	Alphapleolipovirus	d__Archaea;p__Halobacteriota;c__Halobacteria;o__Halobacteriales;f__Natrialbaceae;g__Natrialba	100	Provirus	Hulunbeir, China	China	dsDNAphage	linear	0	Low-quality	38.15	HMM-based (lower-bound)	0
IMGVR_UViG_2554235476_000004	12990	17	7	complete	Unassigned	Unassigned	Unassigned	Betapleolipovirus	d__Archaea;p__Halobacteriota;c__Halobacteria;o__Halobacteriales;f__Natrialbaceae;g__Natrialba	99.7	RaFAH;95.70 blast;93.40 iPHoP-RF;71.70	Hulunbeir, China	China	dsDNAphage	linear	0	High-quality	100	Integrated provirus	0
IMGVR_UViG_2554235479_000002	21665	25	7	complete	Unassigned	Unassigned	Unassigned	Betapleolipovirus	d__Archaea;p__Halobacteriota;c__Halobacteria;o__Halobacteriales;f__Haloarculaceae;g__Haloarcula	99.6	iPHoP-RF;96.10 blast;95.30 RaFAH;94.50	Chubut, Peninsula Vardez, Argentina	Argentina	dsDNAphage	linear	0	High-quality	100	Integrated provirus	0
IMGVR_UViG_2554235479_000003	9487	12	8	complete	Unassigned	Unassigned	Unassigned	Betapleolipovirus	d__Archaea;p__Halobacteriota;c__Halobacteria;o__Halobacteriales;f__Haloarculaceae;g__Haloarcula	99.3	blast;95.70 iPHoP-RF;94.40 RaFAH;93.00	Chubut, Peninsula Vardez, Argentina	Argentina	dsDNAphage	linear	0	Medium-quality	100	Integrated provirus	0
IMGVR_UViG_2554235482_000001	19221	25	7	complete	Unassigned	Unassigned	Unassigned	Betapleolipovirus	d__Archaea;p__Halobacteriota;c__Halobacteria;o__Halobacteriales;f__Haloarculaceae;g__Haloarcula	100	RaFAH;99.30 iPHoP-RF;95.70 blast;95.30	Aibi salt lake, China	China	dsDNAphage	linear	0	High-quality	100	Integrated provirus	0
IMGVR_UViG_2554235482_000002	20188	22	6	complete	Unassigned	Unassigned	Unassigned	Alphapleolipovirus	d__Archaea;p__Halobacteriota;c__Halobacteria;o__Halobacteriales;f__Haloarculaceae;g__Haloarcula	100	RaFAH;97.40 iPHoP-RF;97.10 blast;95.20	Aibi salt lake, China	China	dsDNAphage	linear	0	High-quality	100	Integrated provirus	0
IMGVR_UViG_2554235485_000001	23706	30	8	complete	Unassigned	Unassigned	Unassigned	Betapleolipovirus	d__Archaea;p__Halobacteriota;c__Halobacteria;o__Halobacteriales;f__Natrialbaceae;g__Halovivax	92.5	blast;92.00 RaFAH;66.00	Lake Ejinor, Mongolia	Mongolia	dsDNAphage	linear	0	High-quality	100	Integrated provirus	0
IMGVR_UViG_2554235488_000001	17839	26	8	complete	Unassigned	Unassigned	Unassigned	Betapleolipovirus	d__Archaea;p__Halobacteriota;c__Halobacteria;o__Halobacteriales;f__Natrialbaceae;g__Natrinema	98.8	blast;96.00 RaFAH;88.30 iPHoP-RF;84.80 CRISPR;68.20	Ayakekum salt lake, China	China	dsDNAphage	linear	0	High-quality	100	Integrated provirus	0
IMGVR_UViG_2554235489_000001	14861	17	5	complete	Unassigned	Unassigned	Unassigned	Alphapleolipovirus	d__Archaea;p__Halobacteriota;c__Halobacteria;o__Halobacteriales;f__Haloferacaceae;g__Halorubrum	100	RaFAH;97.50 blast;96.10 iPHoP-RF;89.80	Lake Bagaejinor, Mongolia	Mongolia	dsDNAphage	linear	0	High-quality	100	Integrated provirus	0
IMGVR_UViG_2554235497_000002	7700	11	6	complete	Unassigned	Unassigned	Unassigned	Betapleolipovirus	d__Archaea;p__Halobacteriota;c__Halobacteria;o__Halobacteriales;f__Natrialbaceae;g__Natronorubrum	100	Provirus	Aiding salt lake, China	China	dsDNAphage	linear	0	Medium-quality	100	Integrated provirus	0
IMGVR_UViG_2554235502_000001	19577	28	9	complete	Unassigned	Unassigned	Unassigned	Betapleolipovirus	d__Archaea;p__Halobacteriota;c__Halobacteria;o__Halobacteriales;f__Natrialbaceae;g__Natrinema	98.4	iPHoP-RF;95.10 blast;92.70 RaFAH;87.50 CRISPR;71.20	Aibi salt lake, China	China	dsDNAphage	linear	0	High-quality	100	Integrated provirus	0
IMGVR_UViG_2554235504_000003	19166	25	8	complete	Unassigned	Unassigned	Unassigned	Betapleolipovirus	d__Archaea;p__Halobacteriota;c__Halobacteria;o__Halobacteriales;f__Natrialbaceae;g__Natrialba	99	iPHoP-RF;95.10 RaFAH;92.30 blast;92.00	Solar salt, Taiwan	Taiwan	dsDNAphage	linear	0	High-quality	100	Integrated provirus	0
IMGVR_UViG_2554235509_000002	14500	18	8	complete	Unassigned	Unassigned	Unassigned	Deltapleolipovirus	d__Archaea;p__Halobacteriota;c__Halobacteria;o__Halobacteriales;f__Haloferacaceae;g__Halorubrum	99.1	blast;96.40 iPHoP-RF;93.40 RaFAH;90.40 CRISPR;50.10	Saline soils, Turkmenistan	Turkmenistan	dsDNAphage	linear	0	Medium-quality	100	Integrated provirus	0
IMGVR_UViG_3300000246_000011	9809	12	7	Partial	Unassigned	Unassigned	Unassigned	Deltapleolipovirus	d__Archaea;p__Halobacteriota;c__Halobacteria;o__Halobacteriales;f__Haloferacaceae;g__Halolamina	90.2	blast;92.70 iPHoP-RF;90.80	Santa Pola, Spain	Spain	dsDNAphage	linear	0	Medium-quality	80.97	AAI-based (medium-confidence)	0
IMGVR_UViG_3300000350_000021	8325	11	7	Partial	Unassigned	Unassigned	Unassigned	Betapleolipovirus	0	0	0	Lake Bitter, Kulunda Steppe, Russia	Russia	dsDNAphage	linear	0	High-quality	94.93	AAI-based (high-confidence)	0
IMGVR_UViG_3300000361_000057	7451	10	7	Partial	Unassigned	Unassigned	Unassigned	Betapleolipovirus	0	0	0	Kulunda Steppe, Russia	Russia	ssDNA	linear	0	Medium-quality	71.22	AAI-based (medium-confidence)	0
IMGVR_UViG_3300000575_000046	6892	7	7	Partial	Unassigned	Unassigned	Unassigned	Betapleolipovirus	0	0	0	Picturesque Lake, Kulunda Steppe, Russia	Russia	dsDNAphage	linear	0	Medium-quality	60.75	AAI-based (high-confidence)	0
IMGVR_UViG_3300000868_000004	22696	38	5	complete	Unassigned	Unassigned	Unassigned	Epsilonpleolipovirus	d__Archaea;p__Halobacteriota;c__Halobacteria;o__Halobacteriales;f__Haloarculaceae;g__Haloarcula	93.6	blast;95.50 iPHoP-RF;89.50	Eden Landing Ponds, California, USA	USA	dsDNAphage	linear	0	High-quality	100	HMM-based (lower-bound)	0
IMGVR_UViG_3300000868_000005	17300	23	8	complete	Unassigned	Unassigned	Unassigned	Betapleolipovirus	d__Archaea;p__Halobacteriota;c__Halobacteria;o__Halobacteriales;f__Haloferacaceae;g__Halolamina	90	blast;92.50 iPHoP-RF;65.30	Eden Landing Ponds, California, USA	USA	dsDNAphage	linear	0	High-quality	100	AAI-based (medium-confidence)	0
IMGVR_UViG_3300000868_000006	14803	19	6	complete	Unassigned	Unassigned	Unassigned	Alphapleolipovirus	d__Archaea;p__Halobacteriota;c__Halobacteria;o__Halobacteriales;f__Haloarculaceae;g__Haloarcula	99.1	blast;95.50 iPHoP-RF;93.40 RaFAH;92.60	Eden Landing Ponds, California, USA	USA	dsDNAphage	linear	0	High-quality	100	AAI-based (high-confidence)	0
IMGVR_UViG_3300000868_000009	6370	6	5	Partial	Unassigned	Unassigned	Unassigned	Betapleolipovirus	d__Archaea;p__Halobacteriota;c__Halobacteria;o__Halobacteriales;f__Haloarculaceae;g__Haloarcula	100	RaFAH;97.00 blast;95.00 iPHoP-RF;93.10	Eden Landing Ponds, California, USA	USA	dsDNAphage	linear	0	Low-quality	41.08	AAI-based (high-confidence)	0
IMGVR_UViG_3300000873_000003	21031	36	3	complete	Unassigned	Unassigned	Unassigned	Epsilonpleolipovirus	0	0	0	Eden Landing Ponds, California, USA	USA	dsDNAphage	linear	0	High-quality	100	HMM-based (lower-bound)	0
IMGVR_UViG_3300000873_000006	8914	10	6	complete	Unassigned	Unassigned	Unassigned	Betapleolipovirus	d__Archaea;p__Halobacteriota;c__Halobacteria;o__Halobacteriales;f__Haloarculaceae;g__Haloarcula	100	RaFAH;97.30 blast;96.10 iPHoP-RF;92.40	Eden Landing Ponds, California, USA	USA	dsDNAphage	linear	DTR	Medium-quality	100	Direct terminal repeats (DTRs)	0
IMGVR_UViG_3300000873_000009	6378	7	6	Partial	Unassigned	Unassigned	Unassigned	Betapleolipovirus	d__Archaea;p__Halobacteriota;c__Halobacteria;o__Halobacteriales;f__Haloarculaceae;g__Haloarcula	100	RaFAH;98.40 iPHoP-RF;95.70 blast;93.50	Eden Landing Ponds, California, USA	USA	dsDNAphage	linear	0	Low-quality	40.79	AAI-based (high-confidence)	0
IMGVR_UViG_3300000877_000002	26021	37	7	complete	Unassigned	Unassigned	Unassigned	Alphapleolipovirus	d__Archaea;p__Halobacteriota;c__Halobacteria;o__Halobacteriales;f__Haloarculaceae;g__Halosimplex	90.1	blast;92.60 iPHoP-RF;76.80	Eden Landing Ponds, California, USA	USA	dsDNAphage	linear	0	High-quality	100	AAI-based (medium-confidence)	0
IMGVR_UViG_3300000877_000003	6414	10	6	Partial	Unassigned	Unassigned	Unassigned	Betapleolipovirus	0	0	0	Eden Landing Ponds, California, USA	USA	dsDNAphage	linear	0	Medium-quality	51.26	AAI-based (medium-confidence)	0
IMGVR_UViG_3300000914_000002	9098	12	5	Partial	Unassigned	Unassigned	Unassigned	Alphapleolipovirus	0	0	0	Eden Landing Ponds, California, USA	USA	ssDNA	linear	0	Medium-quality	80.05	AAI-based (medium-confidence)	0
IMGVR_UViG_3300000915_000008	7789	11	5	complete	Unassigned	Unassigned	Unassigned	Alphapleolipovirus	d__Archaea;p__Halobacteriota;c__Halobacteria;o__Halobacteriales;f__Haloarculaceae;g__Haloarcula	99.3	iPHoP-RF;95.10 blast;94.40 RaFAH;93.40	Eden Landing Ponds, California, USA	USA	dsDNAphage	linear	ITR	Medium-quality	100	ITR (high-confidence)	0
IMGVR_UViG_3300000922_000005	17227	20	6	complete	Unassigned	Unassigned	Unassigned	Alphapleolipovirus	d__Archaea;p__Halobacteriota;c__Halobacteria;o__Halobacteriales;f__Haloarculaceae;g__Halomicrobium	92.9	blast;93.90 iPHoP-RF;80.30 RaFAH;58.10	Eden Landing Ponds, California, USA	USA	dsDNAphage	linear	0	High-quality	100	AAI-based (high-confidence)	0
IMGVR_UViG_3300000922_000007	8914	10	6	complete	Unassigned	Unassigned	Unassigned	Betapleolipovirus	d__Archaea;p__Halobacteriota;c__Halobacteria;o__Halobacteriales;f__Haloarculaceae;g__Haloarcula	100	RaFAH;97.30 blast;96.10 iPHoP-RF;94.70	Eden Landing Ponds, California, USA	USA	dsDNAphage	linear	DTR	Medium-quality	100	Direct terminal repeats (DTRs)	0
IMGVR_UViG_3300000925_000003	11297	15	7	Partial	Unassigned	Unassigned	Unassigned	Betapleolipovirus	d__Archaea;p__Halobacteriota;c__Halobacteria;o__Halobacteriales;f__Haloarculaceae;g__Haloarcula	100	RaFAH;99.10 blast;96.30 iPHoP-RF;95.10	Eden Landing Ponds, California, USA	USA	dsDNAphage	linear	0	Medium-quality	76.28	AAI-based (high-confidence)	0
IMGVR_UViG_3300000925_000004	8499	10	6	complete	Unassigned	Unassigned	Unassigned	Alphapleolipovirus	d__Archaea;p__Halobacteriota;c__Halobacteria;o__Halobacteriales;f__Haloarculaceae;g__Haloarcula	96.2	iPHoP-RF;97.10 RaFAH;52.60	Eden Landing Ponds, California, USA	USA	dsDNAphage	linear	0	Medium-quality	100	Direct terminal repeats (DTRs)	0
IMGVR_UViG_3300000926_000003	21960	23	6	complete	Unassigned	Unassigned	Unassigned	Alphapleolipovirus	d__Archaea;p__Halobacteriota;c__Halobacteria;o__Halobacteriales;f__Haloarculaceae;g__Halomicrobium	93.2	blast;95.20 iPHoP-RF;70.20	Eden Landing Ponds, California, USA	USA	dsDNAphage	linear	0	High-quality	100	AAI-based (high-confidence)	0
IMGVR_UViG_3300000926_000004	16892	28	5	Partial	Unassigned	Unassigned	Unassigned	Deltapleolipovirus	0	0	0	Eden Landing Ponds, California, USA	USA	dsDNAphage	linear	0	High-quality	97.64	AAI-based (medium-confidence)	0
IMGVR_UViG_3300000926_000009	8118	11	4	Partial	Unassigned	Unassigned	Unassigned	Alphapleolipovirus	d__Archaea;p__Halobacteriota;c__Halobacteria;o__Halobacteriales;f__Natrialbaceae;g__Natrinema	90.7	iPHoP-RF;93.10	Eden Landing Ponds, California, USA	USA	ssDNA	linear	0	Medium-quality	84.91	AAI-based (medium-confidence)	0
IMGVR_UViG_3300000926_000010	5941	8	5	Partial	Unassigned	Unassigned	Unassigned	Alphapleolipovirus	d__Archaea;p__Halobacteriota;c__Halobacteria;o__Halobacteriales;f__Natrialbaceae;g__Natrinema	95.3	iPHoP-RF;96.70	Eden Landing Ponds, California, USA	USA	ssDNA	linear	0	Medium-quality	64.44	AAI-based (medium-confidence)	0
IMGVR_UViG_3300000927_000006	21948	23	6	complete	Unassigned	Unassigned	Unassigned	Alphapleolipovirus	d__Archaea;p__Halobacteriota;c__Halobacteria;o__Halobacteriales;f__Haloarculaceae;g__Halomicrobium	93.2	blast;95.20 iPHoP-RF;70.20	Eden Landing Ponds, California, USA	USA	dsDNAphage	linear	0	High-quality	100	AAI-based (high-confidence)	0
IMGVR_UViG_3300000927_000007	13286	23	5	complete	Unassigned	Unassigned	Unassigned	Alphapleolipovirus	d__Archaea;p__Halobacteriota;c__Halobacteria;o__Halobacteriales;f__Haloferacaceae;g__Haloplanus	93.9	blast;95.70 iPHoP-RF;70.00	Eden Landing Ponds, California, USA	USA	dsDNAphage	linear	0	High-quality	100	AAI-based (medium-confidence)	0
IMGVR_UViG_3300000927_000010	15637	28	5	complete	Unassigned	Unassigned	Unassigned	Deltapleolipovirus	d__Archaea;p__Halobacteriota;c__Halobacteria;o__Halobacteriales;f__Haloarculaceae;g__Halapricum	91.1	blast;93.50 iPHoP-RF;88.50	Eden Landing Ponds, California, USA	USA	dsDNAphage	circular	DTR	High-quality	100	Direct terminal repeats (DTRs)	0
IMGVR_UViG_3300000927_000014	7728	9	4	Partial	Unassigned	Unassigned	Unassigned	Alphapleolipovirus	0	0	0	Eden Landing Ponds, California, USA	USA	ssDNA	linear	0	Medium-quality	81.18	AAI-based (medium-confidence)	0
IMGVR_UViG_3300000932_000013	19573	28	6	complete	Unassigned	Unassigned	Unassigned	Alphapleolipovirus	d__Archaea;p__Halobacteriota;c__Halobacteria;o__Halobacteriales;f__Haloarculaceae;g__Halosimplex	90.1	blast;92.60 iPHoP-RF;74.80	Eden Landing Ponds, California, USA	USA	dsDNAphage	linear	0	High-quality	100	AAI-based (medium-confidence)	0
IMGVR_UViG_3300000933_000002	7342	10	7	Partial	Unassigned	Unassigned	Unassigned	Betapleolipovirus	d__Archaea;p__Halobacteriota;c__Halobacteria;o__Halobacteriales;f__Haloarculaceae;g__Haloarcula	99.4	blast;95.50 iPHoP-RF;95.40 RaFAH;94.10	Eden Landing Ponds, California, USA	USA	dsDNAphage	linear	0	Low-quality	47.81	AAI-based (high-confidence)	0
IMGVR_UViG_3300000933_000003	11266	15	7	Partial	Unassigned	Unassigned	Unassigned	Betapleolipovirus	d__Archaea;p__Halobacteriota;c__Halobacteria;o__Halobacteriales;f__Haloarculaceae;g__Haloarcula	100	RaFAH;99.10 blast;96.40 iPHoP-RF;94.40	Eden Landing Ponds, California, USA	USA	dsDNAphage	linear	0	Medium-quality	76.07	AAI-based (high-confidence)	0
IMGVR_UViG_3300000933_000004	8499	10	7	complete	Unassigned	Unassigned	Unassigned	Alphapleolipovirus	d__Archaea;p__Halobacteriota;c__Halobacteria;o__Halobacteriales;f__Haloarculaceae;g__Haloarcula	96.2	iPHoP-RF;97.10 RaFAH;52.60	Eden Landing Ponds, California, USA	USA	dsDNAphage	linear	0	Medium-quality	100	Direct terminal repeats (DTRs)	0
IMGVR_UViG_3300001238_000003	11282	15	7	Partial	Unassigned	Unassigned	Unassigned	Betapleolipovirus	d__Archaea;p__Halobacteriota;c__Halobacteria;o__Halobacteriales;f__Haloarculaceae;g__Haloarcula	100	RaFAH;99.10 blast;96.40 iPHoP-RF;94.40	La Parguera, Puerto Rico	Puerto Rico	dsDNAphage	linear	0	Medium-quality	76.18	AAI-based (high-confidence)	0
IMGVR_UViG_3300001238_000004	8499	10	7	complete	Unassigned	Unassigned	Unassigned	Alphapleolipovirus	d__Archaea;p__Halobacteriota;c__Halobacteria;o__Halobacteriales;f__Haloarculaceae;g__Haloarcula	96.2	iPHoP-RF;97.10 RaFAH;52.60	La Parguera, Puerto Rico	Puerto Rico	dsDNAphage	linear	0	Medium-quality	100	Direct terminal repeats (DTRs)	0
IMGVR_UViG_3300003314_000011	19214	25	5	complete	Unassigned	Unassigned	Unassigned	Betapleolipovirus	0	0	0	Santa Pola, Spain	Spain	dsDNAphage	linear	0	High-quality	100	AAI-based (medium-confidence)	0
IMGVR_UViG_3300003314_000022	4383	5	5	Partial	Unassigned	Unassigned	Unassigned	Betapleolipovirus	d__Archaea;p__Halobacteriota;c__Halobacteria;o__Halobacteriales;f__Halobacteriaceae;g__Halobacterium	91.4	blast;93.70 iPHoP-RF;75.70	Santa Pola, Spain	Spain	dsDNAphage	linear	0	Low-quality	31.98	AAI-based (medium-confidence)	0
IMGVR_UViG_3300003314_000025	11112	16	6	Partial	Unassigned	Unassigned	Unassigned	Betapleolipovirus	d__Archaea;p__Halobacteriota;c__Halobacteria;o__Halobacteriales;f__Natrialbaceae;g__Haloterrigena	95.9	iPHoP-RF;97.10	Santa Pola, Spain	Spain	dsDNAphage	linear	0	Medium-quality	86.06	AAI-based (medium-confidence)	0
IMGVR_UViG_3300003314_000029	9633	13	5	Partial	Unassigned	Unassigned	Unassigned	Alphapleolipovirus	d__Archaea;p__Halobacteriota;c__Halobacteria;o__Halobacteriales;f__Haloferacaceae;g__Halohasta	90.6	blast;93.00 iPHoP-RF;79.30	Santa Pola, Spain	Spain	dsDNAphage	linear	0	Medium-quality	87.33	AAI-based (medium-confidence)	0
IMGVR_UViG_3300003314_000032	9069	10	7	complete	Unassigned	Unassigned	Unassigned	Betapleolipovirus	d__Archaea;p__Halobacteriota;c__Halobacteria;o__Halobacteriales;f__Natrialbaceae;g__Haloterrigena	95.9	iPHoP-RF;97.10	Santa Pola, Spain	Spain	dsDNAphage	linear	0	Medium-quality	100	Direct terminal repeats (DTRs)	0
IMGVR_UViG_3300003314_000039	4752	5	4	Partial	Unassigned	Unassigned	Unassigned	Betapleolipovirus	d__Archaea;p__Halobacteriota;c__Halobacteria;o__Halobacteriales;f__Haloarculaceae;g__Haloarcula	97.2	iPHoP-RF;91.10 RaFAH;89.00	Santa Pola, Spain	Spain	dsDNAphage	linear	0	Low-quality	30.92	AAI-based (high-confidence)	0
IMGVR_UViG_3300003314_000044	7259	10	6	Partial	Unassigned	Unassigned	Unassigned	Deltapleolipovirus	0	0	0	Santa Pola, Spain	Spain	dsDNAphage	linear	0	Low-quality	37.75	HMM-based (lower-bound)	0
IMGVR_UViG_3300003314_000047	6614	7	6	Partial	Unassigned	Unassigned	Unassigned	Deltapleolipovirus	0	0	0	Santa Pola, Spain	Spain	dsDNAphage	linear	0	Low-quality	42.91	AAI-based (medium-confidence)	0
IMGVR_UViG_3300003314_000060	5157	8	5	Partial	Unassigned	Unassigned	Unassigned	Betapleolipovirus	0	0	0	Santa Pola, Spain	Spain	ssDNA	linear	0	Low-quality	38.56	AAI-based (medium-confidence)	0
IMGVR_UViG_3300003629_000070	8756	12	7	Partial	Unassigned	Unassigned	Unassigned	Deltapleolipovirus	0	0	0	Santa Pola, Spain	Spain	dsDNAphage	linear	0	Medium-quality	79.51	AAI-based (medium-confidence)	0
IMGVR_UViG_3300003629_000075	8306	11	8	complete	Unassigned	Unassigned	Unassigned	Deltapleolipovirus	d__Archaea;p__Halobacteriota;c__Halobacteria;o__Halobacteriales;f__Haloarculaceae;g__Haloarcula	94.6	iPHoP-RF;95.10 CRISPR;67.70 RaFAH;61.30	Santa Pola, Spain	Spain	dsDNAphage	linear	0	Medium-quality	100	Direct terminal repeats (DTRs)	0
IMGVR_UViG_3300003630_000070	8756	12	7	Partial	Unassigned	Unassigned	Unassigned	Deltapleolipovirus	0	0	0	Santa Pola, Spain	Spain	dsDNAphage	linear	0	Medium-quality	79.51	AAI-based (medium-confidence)	0
IMGVR_UViG_3300003630_000075	8306	11	8	complete	Unassigned	Unassigned	Unassigned	Deltapleolipovirus	d__Archaea;p__Halobacteriota;c__Halobacteria;o__Halobacteriales;f__Haloarculaceae;g__Haloarcula	94.6	iPHoP-RF;95.10 CRISPR;67.70 RaFAH;61.30	Santa Pola, Spain	Spain	dsDNAphage	linear	0	Medium-quality	100	Direct terminal repeats (DTRs)	0
IMGVR_UViG_3300003635_000109	9518	15	9	complete	Unassigned	Unassigned	Unassigned	Deltapleolipovirus	d__Archaea;p__Halobacteriota;c__Halobacteria;o__Halobacteriales;f__Haloferacaceae;g__Haloferax	92.6	iPHoP-RF;94.70	Santa Pola, Spain	Spain	dsDNAphage	linear	0	Medium-quality	100	Direct terminal repeats (DTRs)	0
IMGVR_UViG_3300005273_000010	12691	17	6	Partial	Unassigned	Unassigned	Unassigned	Epsilonpleolipovirus	d__Archaea;p__Halobacteriota;c__Halobacteria;o__Halobacteriales;f__Haloferacaceae;g__Halohasta	93.8	blast;95.60 iPHoP-RF;84.50	Deep Lake, Antarctica	Antarctica	dsDNAphage	linear	0	Medium-quality	65.99	HMM-based (lower-bound)	0
IMGVR_UViG_3300005908_000003	13192	16	7	complete	Unassigned	Unassigned	Unassigned	Betapleolipovirus	d__Archaea;p__Halobacteriota;c__Halobacteria;o__Halobacteriales;f__Halobacteriaceae;g__Halobacterium	91.5	blast;93.80 iPHoP-RF;83.30	Rauer Lake, Antarctica	Antarctica	dsDNAphage	linear	0	High-quality	100	Direct terminal repeats (DTRs)	0
IMGVR_UViG_3300005926_000001	8216	10	5	complete	Unassigned	Unassigned	Unassigned	Alphapleolipovirus	d__Archaea;p__Halobacteriota;c__Halobacteria;o__Halobacteriales;f__Haloferacaceae;g__Halorubrum	99	blast;93.90 RaFAH;93.10 iPHoP-RF;79.00	Rauer Lake, Antarctica	Antarctica	dsDNAphage	linear	0	Medium-quality	100	Direct terminal repeats (DTRs)	0
IMGVR_UViG_3300007532_000015	12043	16	5	complete	Unassigned	Unassigned	Unassigned	Alphapleolipovirus	d__Archaea;p__Halobacteriota;c__Halobacteria;o__Halobacteriales;f__Haloferacaceae;g__Halorubrum	99.1	blast;96.00 RaFAH;91.60 iPHoP-RF;79.30	San Francisco, USA	USA	dsDNAphage	linear	0	High-quality	100	AAI-based (high-confidence)	0
IMGVR_UViG_3300007616_000023	11750	16	5	complete	Unassigned	Unassigned	Unassigned	Alphapleolipovirus	0	0	0	San Francisco, USA	USA	dsDNAphage	linear	0	High-quality	100	AAI-based (medium-confidence)	0
IMGVR_UViG_3300010222_000023	19665	27	6	complete	Unassigned	Unassigned	Unassigned	Deltapleolipovirus	d__Archaea;p__Halobacteriota;c__Halobacteria;o__Halobacteriales;f__Halococcaceae;g__Halococcus	90.3	iPHoP-RF;92.80	Atacama Desert, Chile	Chile	dsDNAphage	linear	0	High-quality	100	AAI-based (high-confidence)	0
IMGVR_UViG_3300010222_000037	13377	24	5	Partial	Unassigned	Unassigned	Unassigned	Epsilonpleolipovirus	0	0	0	Atacama Desert, Chile	Chile	dsDNAphage	linear	0	Medium-quality	69.56	HMM-based (lower-bound)	0
IMGVR_UViG_3300010222_000039	12752	17	7	complete	Unassigned	Unassigned	Unassigned	Betapleolipovirus	d__Archaea;p__Halobacteriota;c__Halobacteria;o__Halobacteriales;f__Haloarculaceae;g__Haloarcula	92.6	iPHoP-RF;94.70	Atacama Desert, Chile	Chile	dsDNAphage	linear	DTR	Medium-quality	100	Direct terminal repeats (DTRs)	0
IMGVR_UViG_3300010222_000048	7241	6	6	Partial	Unassigned	Unassigned	Unassigned	Betapleolipovirus	d__Archaea;p__Halobacteriota;c__Halobacteria;o__Halobacteriales;f__Haloarculaceae;g__Haloarcula	93.9	iPHoP-RF;93.10 RaFAH;68.60	Atacama Desert, Chile	Chile	dsDNAphage	linear	0	Medium-quality	52.16	AAI-based (high-confidence)	0
IMGVR_UViG_3300010222_000053	5334	8	5	Partial	Unassigned	Unassigned	Unassigned	Alphapleolipovirus	d__Archaea;p__Halobacteriota;c__Halobacteria;o__Halobacteriales;f__Haladaptataceae;g__Halorussus	93.6	blast;95.50 iPHoP-RF;81.40	Atacama Desert, Chile	Chile	dsDNAphage	linear	0	Medium-quality	57.31	AAI-based (medium-confidence)	0
IMGVR_UViG_3300010232_000067	11545	12	6	complete	Unassigned	Unassigned	Unassigned	Alphapleolipovirus	0	0	0	Atacama Desert, Chile	Chile	dsDNAphage	linear	0	Medium-quality	100	Direct terminal repeats (DTRs)	0
IMGVR_UViG_3300010232_000093	5198	6	5	Partial	Unassigned	Unassigned	Unassigned	Deltapleolipovirus	0	0	0	Atacama Desert, Chile	Chile	ssDNA	linear	0	Low-quality	27.03	HMM-based (lower-bound)	0
IMGVR_UViG_3300010232_000094	6805	9	8	Partial	Unassigned	Unassigned	Unassigned	Alphapleolipovirus	d__Archaea;p__Halobacteriota;c__Halobacteria;o__Halobacteriales;f__Natrialbaceae;g__Natrinema	95.3	iPHoP-RF;96.70	Atacama Desert, Chile	Chile	dsDNAphage	linear	0	Medium-quality	66.47	AAI-based (medium-confidence)	0
IMGVR_UViG_3300012178_000033	17820	27	9	complete	Unassigned	Unassigned	Unassigned	Deltapleolipovirus	d__Archaea;p__Halobacteriota;c__Halobacteria;o__Halobacteriales;f__Haloferacaceae;g__Halorubrum	97.9	blast;95.80 iPHoP-RF;88.50 RaFAH;81.80 CRISPR;68.40	Rauer Lake, Antarctica	Antarctica	dsDNAphage	linear	0	High-quality	100	AAI-based (high-confidence)	0
IMGVR_UViG_3300012262_000008	7463	13	5	Partial	Unassigned	Unassigned	Unassigned	Deltapleolipovirus	0	0	0	Deep Lake, Antarctica	Antarctica	dsDNAphage	linear	0	Low-quality	38.81	HMM-based (lower-bound)	0
IMGVR_UViG_3300025333_000005	13192	17	8	complete	Unassigned	Unassigned	Unassigned	Betapleolipovirus	d__Archaea;p__Halobacteriota;c__Halobacteria;o__Halobacteriales;f__Halobacteriaceae;g__Halobacterium	91.5	blast;93.80 iPHoP-RF;83.60	Rauer Lake, Antarctica	Antarctica	dsDNAphage	linear	0	High-quality	100	Direct terminal repeats (DTRs)	0
IMGVR_UViG_3300025333_000010	6432	8	7	Partial	Unassigned	Unassigned	Unassigned	Deltapleolipovirus	0	0	0	Rauer Lake, Antarctica	Antarctica	dsDNAphage	linear	0	Medium-quality	58.85	AAI-based (high-confidence)	0
IMGVR_UViG_3300025343_000001	8216	9	5	complete	Unassigned	Unassigned	Unassigned	Alphapleolipovirus	d__Archaea;p__Halobacteriota;c__Halobacteria;o__Halobacteriales;f__Haloferacaceae;g__Halorubrum	99.6	RaFAH;93.10 blast;92.90 iPHoP-RF;80.30	Rauer Lake, Antarctica	Antarctica	dsDNAphage	linear	0	Medium-quality	100	Direct terminal repeats (DTRs)	0
IMGVR_UViG_3300025343_000002	7533	8	5	complete	Unassigned	Unassigned	Unassigned	Alphapleolipovirus	d__Archaea;p__Halobacteriota;c__Halobacteria;o__Halobacteriales;f__Haloferacaceae;g__Halorubrum	90.3	blast;92.80 iPHoP-RF;81.90	Rauer Lake, Antarctica	Antarctica	dsDNAphage	linear	0	Medium-quality	100	Direct terminal repeats (DTRs)	0
IMGVR_UViG_3300026961_000001	11149	16	7	complete	Unassigned	Unassigned	Unassigned	Alphapleolipovirus	d__Archaea;p__Halobacteriota;c__Halobacteria;o__Halobacteriales;f__Haloarculaceae;g__Haloarcula	96.9	blast;92.70 iPHoP-RF;85.70 RaFAH;85.20	Eden Landing Ponds, California, USA	USA	dsDNAphage	linear	0	High-quality	100	Direct terminal repeats (DTRs)	0
IMGVR_UViG_3300027082_000021	13493	24	4	complete	Unassigned	Unassigned	Unassigned	Unassigned	0	0	0	Fremont, California, USA	USA	dsDNAphage	linear	0	Low-quality	100	Direct terminal repeats (DTRs)	0
IMGVR_UViG_3300027580_000099	8760	11	7	Partial	Unassigned	Unassigned	Unassigned	Betapleolipovirus	d__Archaea;p__Halobacteriota;c__Halobacteria;o__Halobacteriales;f__Haloferacaceae;g__Halorubrum	90.7	iPHoP-RF;89.50 RaFAH;67.00	Fremont, California, USA	USA	ssDNA	linear	0	High-quality	99.89	AAI-based (high-confidence)	0
IMGVR_UViG_3300027784_000348	7446	11	5	Partial	Unassigned	Unassigned	Unassigned	Unassigned	d__Archaea;p__Halobacteriota;c__Methanonatronarchaeia;o__Methanonatronarchaeales;f__Methanonatronarchaeaceae;g__Methanonatronarchaeum	93.8	blast;95.60 iPHoP-RF;89.80	Lake Tanatar, Kulunda Steppe, Russia	Russia	dsDNAphage	linear	0	Low-quality	38.72	HMM-based (lower-bound)	0
IMGVR_UViG_3300027941_000007	12619	18	6	complete	Unassigned	Unassigned	Unassigned	Alphapleolipovirus	0	0	0	Eden Landing Ponds, California, USA	USA	dsDNAphage	linear	0	High-quality	100	AAI-based (medium-confidence)	0
IMGVR_UViG_3300027982_000059	15595	21	6	complete	Unassigned	Unassigned	Unassigned	Alphapleolipovirus	d__Archaea;p__Halobacteriota;c__Halobacteria;o__Halobacteriales;f__Haloarculaceae;g__Halomicroarcula	92.2	iPHoP-RF;94.40	Atacama Desert, Chile	Chile	dsDNAphage	linear	0	High-quality	100	AAI-based (medium-confidence)	0
IMGVR_UViG_3300027982_000068	12909	19	5	Partial	Unassigned	Unassigned	Unassigned	Epsilonpleolipovirus	0	0	0	Atacama Desert, Chile	Chile	dsDNAphage	linear	0	Medium-quality	67.13	HMM-based (lower-bound)	0
IMGVR_UViG_3300027982_000075	11008	14	5	Partial	Unassigned	Unassigned	Unassigned	Alphapleolipovirus	0	0	0	Atacama Desert, Chile	Chile	dsDNAphage	linear	0	Medium-quality	57.24	HMM-based (lower-bound)	0
IMGVR_UViG_3300027982_000076	10968	16	6	Partial	Unassigned	Unassigned	Unassigned	Epsilonpleolipovirus	0	0	0	Atacama Desert, Chile	Chile	dsDNAphage	linear	0	Medium-quality	57.03	HMM-based (lower-bound)	0
IMGVR_UViG_3300027982_000083	9914	13	5	Partial	Unassigned	Unassigned	Unassigned	Alphapleolipovirus	d__Archaea;p__Halobacteriota;c__Halobacteria;o__Halobacteriales;f__Haloferacaceae;g__Halorubrum	94.6	blast;96.20 iPHoP-RF;92.40	Atacama Desert, Chile	Chile	dsDNAphage	linear	0	Medium-quality	85.96	AAI-based (high-confidence)	0
IMGVR_UViG_3300027982_000087	9584	12	6	Partial	Unassigned	Unassigned	Unassigned	Deltapleolipovirus	0	0	0	Atacama Desert, Chile	Chile	dsDNAphage	linear	0	Medium-quality	76.49	AAI-based (medium-confidence)	0
IMGVR_UViG_3300027982_000089	9399	13	5	Partial	Unassigned	Unassigned	Unassigned	Alphapleolipovirus	0	0	0	Atacama Desert, Chile	Chile	dsDNAphage	linear	0	High-quality	92.04	AAI-based (medium-confidence)	0
IMGVR_UViG_3300027982_000091	9215	15	6	Partial	Unassigned	Unassigned	Unassigned	Deltapleolipovirus	d__Archaea;p__Halobacteriota;c__Halobacteria;o__Halobacteriales;f__QS-9-68-17;g__Halostella	93.2	blast;95.20	Atacama Desert, Chile	Chile	dsDNAphage	linear	0	Medium-quality	85	AAI-based (medium-confidence)	0
IMGVR_UViG_3300027982_000093	9119	10	6	Partial	Unassigned	Unassigned	Unassigned	Alphapleolipovirus	d__Archaea;p__Halobacteriota;c__Halobacteria;o__Halobacteriales;f__Natrialbaceae;g__Natrinema	93.5	iPHoP-RF;95.40	Atacama Desert, Chile	Chile	ssDNA	linear	0	Medium-quality	76.82	AAI-based (medium-confidence)	0
IMGVR_UViG_3300027982_000106	7879	11	7	Partial	Unassigned	Unassigned	Unassigned	Alphapleolipovirus	0	0	0	Atacama Desert, Chile	Chile	ssDNA	linear	0	Medium-quality	73.11	AAI-based (medium-confidence)	0
IMGVR_UViG_3300027982_000107	7868	9	7	Partial	Unassigned	Unassigned	Unassigned	Deltapleolipovirus	d__Archaea;p__Halobacteriota;c__Halobacteria;o__Halobacteriales;f__Haloarculaceae;g__Halomicroarcula	94.5	iPHoP-RF;96.10	Atacama Desert, Chile	Chile	ssDNA	linear	0	Medium-quality	66.8	AAI-based (medium-confidence)	0
IMGVR_UViG_3300028371_000040	7528	7	3	Partial	Unassigned	Unassigned	Unassigned	Epsilonpleolipovirus	0	0	0	Rauer Lake, Antarctica	Antarctica	dsDNAphage	linear	0	Low-quality	39.15	HMM-based (lower-bound)	0
IMGVR_UViG_3300028522_000003	14492	26	14	complete	Unassigned	Unassigned	Unassigned	Deltapleolipovirus	0	0	0	Club Lake, Antarctica	Antarctica	dsDNAphage	linear	0	High-quality	100	AAI-based (high-confidence)	0
IMGVR_UViG_3300031914_000002	20080	24	6	complete	Unassigned	Unassigned	Unassigned	Betapleolipovirus	d__Archaea;p__Halobacteriota;c__Halobacteria;o__Halobacteriales;f__Haloarculaceae;g__Haloarcula	97.5	iPHoP-RF;95.70 RaFAH;79.30	Club Lake, Antarctica	Antarctica	dsDNAphage	linear	0	High-quality	100	AAI-based (high-confidence)	0
IMGVR_UViG_3300033522_000019	15310	25	5	Partial	Unassigned	Unassigned	Unassigned	Epsilonpleolipovirus	d__Archaea;p__Halobacteriota;c__Halobacteria;o__Halobacteriales;f__Haloarculaceae;g__Haloarcula	96.4	iPHoP-RF;96.10 RaFAH;67.40	Atacama Desert, Chile	Chile	dsDNAphage	linear	0	Medium-quality	79.61	HMM-based (lower-bound)	0
IMGVR_UViG_3300033522_000023	11764	16	6	complete	Unassigned	Unassigned	Unassigned	Alphapleolipovirus	0	0	0	Atacama Desert, Chile	Chile	dsDNAphage	linear	0	High-quality	100	AAI-based (medium-confidence)	0
IMGVR_UViG_3300033522_000024	10937	13	6	complete	Unassigned	Unassigned	Unassigned	Betapleolipovirus	d__Archaea;p__Halobacteriota;c__Halobacteria;o__Halobacteriales;f__Halobacteriaceae;g__	96.2	blast;97.30 iPHoP-RF;75.90	Atacama Desert, Chile	Chile	dsDNAphage	circular	DTR	Medium-quality	100	Linear contig	0
IMGVR_UViG_3300033522_000027	8854	12	6	Partial	Unassigned	Unassigned	Unassigned	Alphapleolipovirus	0	0	0	Atacama Desert, Chile	Chile	dsDNAphage	linear	0	Medium-quality	69.12	AAI-based (medium-confidence)	0
IMGVR_UViG_3300033522_000029	8326	9	5	Partial	Unassigned	Unassigned	Unassigned	Alphapleolipovirus	d__Archaea;p__Halobacteriota;c__Halobacteria;o__Halobacteriales;f__Haloarculaceae;g__Haloarcula	95.3	blast;92.60 RaFAH;77.50 iPHoP-RF;66.80	Atacama Desert, Chile	Chile	dsDNAphage	linear	0	Medium-quality	85.01	AAI-based (medium-confidence)	0
IMGVR_UViG_3300033522_000034	7246	11	6	Partial	Unassigned	Unassigned	Unassigned	Deltapleolipovirus	0	0	0	Atacama Desert, Chile	Chile	dsDNAphage	linear	0	Medium-quality	69.88	AAI-based (medium-confidence)	0
IMGVR_UViG_3300033522_000037	6218	8	5	Partial	Unassigned	Unassigned	Unassigned	Alphapleolipovirus	0	0	0	Atacama Desert, Chile	Chile	dsDNAphage	linear	0	Low-quality	32.33	HMM-based (lower-bound)	0
IMGVR_UViG_644736372_000002	15349	21	5	complete	Unassigned	Unassigned	Unassigned	Alphapleolipovirus	d__Archaea;p__Halobacteriota;c__Halobacteria;o__Halobacteriales;f__Haloarculaceae;g__Halomicrobium	98.1	blast;93.90 RaFAH;88.40 iPHoP-RF;73.90	Jujuy, Andes highlands, Argentina	Argentina	dsDNAphage	linear	0	High-quality	100	Direct terminal repeats (DTRs)	0
IMGVR_UViG_644736373_000001	8680	10	6	complete	Unassigned	Unassigned	Unassigned	Betapleolipovirus	d__Archaea;p__Halobacteriota;c__Halobacteria;o__Halobacteriales;f__Haloarculaceae;g__Halorhabdus	92.6	blast;94.70 iPHoP-RF;89.20	Great Salt Lake, USA	USA	dsDNAphage	linear	0	Medium-quality	100	Integrated provirus	0
IMGVR_UViG_646564536_000001	8053	10	6	complete	Unassigned	Unassigned	Unassigned	Alphapleolipovirus	d__Archaea;p__Halobacteriota;c__Halobacteria;o__Halobacteriales;f__Haloferacaceae;g__Haloferax	96.9	blast;95.80 iPHoP-RF;95.70 RaFAH;74.10	Dead sea	Dead sea	dsDNAphage	linear	0	Medium-quality	100	Integrated provirus	0
IMGVR_UViG_646564555_000001	10865	14	7	complete	Unassigned	Unassigned	Unassigned	Betapleolipovirus	d__Archaea;p__Halobacteriota;c__Halobacteria;o__Halobacteriales;f__Natrialbaceae;g__Natrialba	98.4	iPHoP-RF;93.40 blast;92.10 RaFAH;91.20	Lake Magadi, Kenya	Kenya	dsDNAphage	linear	0	Medium-quality	100	Integrated provirus	0
Pink_NODE_10681_length_4207_cov_4.53035	4207	5	5	Partial	Unassigned	Unassigned	Unassigned	Betapleolipovirus	0	0	0	Pink Lake, Australia	Australia	dsDNAphage	linear	0	Low-quality	31.13	AAI-based (medium-confidence)	0
Pink_NODE_10952_length_4159_cov_2.44298	4159	5	4	Partial	Unassigned	Unassigned	Unassigned	Unassigned	0	0	0	Pink Lake, Australia	Australia	dsDNAphage	linear	0	Low-quality	29.63	AAI-based (medium-confidence)	0
Pink_NODE_1698_length_10852_cov_6.06659	10852	19	5	Partial	Unassigned	Unassigned	Unassigned	Epsilonpleolipovirus	0	0	0	Pink Lake, Australia	Australia	dsDNAphage	linear	ITR	Low-quality	100	ITR (low-confidence)	0
Pink_NODE_1831_length_10460_cov_29.9275	10460	21	7	complete	Unassigned	Unassigned	Unassigned	Betapleolipovirus	0	0	0	Pink Lake, Australia	Australia	dsDNAphage	linear	ITR	Low-quality	100	ITR (low-confidence)	0
Pink_NODE_3529_length_7511_cov_5.60703	7511	12	4	Partial	Unassigned	Unassigned	Unassigned	Unassigned	0	0	0	Pink Lake, Australia	Australia	dsDNAphage	linear	0	Low-quality	39.06	HMM-based (lower-bound)	0
Pink_NODE_4856_length_6343_cov_3.26606	6343	11	4	Partial	Unassigned	Unassigned	Unassigned	Epsilonpleolipovirus	d__Archaea;p__Halobacteriota;c__Halobacteria;o__Halobacteriales;f__Natrialbaceae;g__Natrinema	94.5	iPHoP-RF;96.10	Pink Lake, Australia	Australia	dsDNAphage	linear	0	Low-quality	32.98	HMM-based (lower-bound)	0
Pink_NODE_629_length_17795_cov_6.1394	17795	18	4	Partial	Unassigned	Unassigned	Unassigned	Unassigned	0	0	0	Pink Lake, Australia	Australia	dsDNAphage	linear	0	High-quality	92.53	HMM-based (lower-bound)	0
Pink_NODE_6489_length_5459_cov_14.2324	5459	8	5	Partial	Unassigned	Unassigned	Unassigned	Unassigned	0	0	0	Pink Lake, Australia	Australia	ssDNA	linear	0	Low-quality	28.39	HMM-based (lower-bound)	0
Pink_NODE_7523_length_5051_cov_3.56845	5051	7	4	Partial	Unassigned	Unassigned	Unassigned	Unassigned	d__Bacteria;p__Bacteroidota;c__Bacteroidia;o__Flavobacteriales;f__Flavobacteriaceae;g__Flavobacterium	91.8	iPHoP-RF;94.10	Pink Lake, Australia	Australia	ssDNA	linear	0	Low-quality	26.27	HMM-based (lower-bound)	0
SNJ2	16980	26	8	complete	Unassigned	Unassigned	Unassigned	Betapleolipovirus	d__Archaea;p__Halobacteriota;c__Halobacteria;o__Halobacteriales;f__Natrialbaceae;g__Natrinema	93.1	iPHoP-RF;95.10 blast;92.90 CRISPR;58.20	Hubei Province, China	China	dsDNAphage	linear	0	High-quality	100	ITR (low-confidence)	0
Torrens_NODE_644_length_20303_cov_30.778892	8615	9	5	Partial	Unassigned	Unassigned	Unassigned	Epsilonpleolipovirus	0	0	0	Lake Torrens, Australia	Australia	dsDNAphage	linear	0	Low-quality	44.8	HMM-based (lower-bound)	0
Tyrell_NODE_11156_length_5565_cov_5.212704	5565	8	4	Partial	Unassigned	Unassigned	Unassigned	Unassigned	0	0	0	Lake Tyrell, Australia	Australia	dsDNAphage	linear	0	Low-quality	28.94	HMM-based (lower-bound)	0
Tyrell_NODE_21668_length_4123_cov_5.570796	4123	5	5	Partial	Unassigned	Unassigned	Unassigned	Betapleolipovirus	0	0	0	Lake Tyrell, Australia	Australia	ssDNA	linear	0	Low-quality	26.28	AAI-based (medium-confidence)	0
Tyrell_NODE_2337_length_11321_cov_5.697231	11321	15	4	Partial	Unassigned	Unassigned	Unassigned	Unassigned	0	0	0	Lake Tyrell, Australia	Australia	dsDNAphage	linear	0	Medium-quality	58.87	HMM-based (lower-bound)	0
Tyrell_NODE_3151_length_9914_cov_9.348413	9914	11	6	complete	Unassigned	Unassigned	Unassigned	Betapleolipovirus	0	0	0	Lake Tyrell, Australia	Australia	dsDNAphage	circular	DTR	Complete	100	Direct terminal repeats (DTRs)	0
Tyrell_NODE_5306_length_7816_cov_3.780312	7816	11	7	Partial	Unassigned	Unassigned	Unassigned	Deltapleolipovirus	d__Archaea;p__Halobacteriota;c__Halobacteria;o__Halobacteriales;f__Haloarculaceae;g__Haloarcula	91.4	iPHoP-RF;93.70	Lake Tyrell, Australia	Australia	dsDNAphage	linear	0	Medium-quality	64.3	AAI-based (medium-confidence)	0
	11206.3									65.3033								81.0942		0

## Sheet: arPVs_complete_genomes
Virus_ID	contig_length	gene_count	viral_genes	Integrated_Completion_assessment	Order	Family	Old Genus	Proposed_taxonomy	Host_prediction_IPHOP	Confidence_score	List.of.methods	Origin	Country	checkv_quality	checkv_completeness	checkv_completeness_method	checkv_contamination	group_Virsorter2 (VS2)	topology_VS2	prediction_type
B_NODE_56_length_17739_cov_12.2413	17739	29	9	complete	Unassigned	Unassigned	Unassigned	Betapleolipovirus	d__Archaea;p__Halobacteriota;c__Halobacteria;o__Halobacteriales;f__Natrialbaceae;g__Natrinema	90.4	blast;92.90 iPHoP-RF;80.60 CRISPR;72.10	Lake Crosbie, Australia	Australia	High-quality	100	AAI-based (high-confidence)	0	dsDNAphage	linear	0
D_NODE_133_length_22925_cov_21.176	22925	28	14	complete	Unassigned	Unassigned	Unassigned	Deltapleolipovirus	d__Archaea;p__Halobacteriota;c__Halobacteria;o__Halobacteriales;f__Haloferacaceae;g__Haloferax	96.7	iPHoP-RF;94.70 blast;93.20 RaFAH;78.70	Lake Becking, Australia	Australia	High-quality	100	AAI-based (high-confidence)	0	dsDNAphage	linear	0
D_NODE_247_length_8744_cov_13.1437	8744	11	7	complete	Unassigned	Unassigned	Unassigned	Betapleolipovirus	d__Archaea;p__Halobacteriota;c__Halobacteria;o__Halobacteriales;f__Natrialbaceae;g__Natrinema	94.5	iPHoP-RF;96.10 CRISPR;85.30	Lake Becking, Australia	Australia	Medium-quality	100	Direct terminal repeats (DTRs)	0	dsDNAphage	circular	DTR
D_NODE_250_length_8638_cov_7.14983	8638	8	7	complete	Unassigned	Unassigned	Unassigned	Betapleolipovirus	d__Archaea;p__Halobacteriota;c__Halobacteria;o__Halobacteriales;f__Natrialbaceae;g__Natrinema	93.9	iPHoP-RF;95.70	Lake Becking, Australia	Australia	Low-quality	100	Direct terminal repeats (DTRs)	0	dsDNAphage	circular	DTR
Eyre_NODE_1573_length_15027_cov_5.79842	15027	20	5	complete	Unassigned	Unassigned	Unassigned	Alphapleolipovirus	d__Archaea;p__Halobacteriota;c__Halobacteria;o__Halobacteriales;f__Haladaptataceae;g__Halorussus	90.9	blast;93.30 iPHoP-RF;70.60	Lake Eyre, Australia	Australia	High-quality	100	AAI-based (medium-confidence)	0	dsDNAphage	linear	0
Gairdner_NODE_10822_length_7318_cov_11.667217	7318	12	5	complete	Unassigned	Unassigned	Unassigned	Alphapleolipovirus	0	0	0	Lake Gairdner, Australia	Australia	Low-quality	100	Direct terminal repeats (DTRs)	0	dsDNAphage	circular	DTR
Gairdner_NODE_15_length_128941_cov_25.552636	10852	13	5	complete	Unassigned	Unassigned	Unassigned	Alphapleolipovirus	d__Archaea;p__Halobacteriota;c__Halobacteria;o__Halobacteriales;f__Haloferacaceae;g__Halobaculum	92.1	blast;94.30 iPHoP-RF;74.80	Lake Gairdner, Australia	Australia	High-quality	100	Integrated provirus	0	dsDNAphage	linear	Integrated provirus
Gairdner_NODE_9179_length_7870_cov_19.192067	7870	12	8	complete	Unassigned	Unassigned	Unassigned	Deltapleolipovirus	0	0	0	Lake Gairdner, Australia	Australia	Medium-quality	100	Direct terminal repeats (DTRs)	0	ssDNA	circular	DTR
HalfGib-1	16280	17	6	complete	Unassigned	Unassigned	Unassigned	Alphapleolipovirus	d__Archaea;p__Halobacteriota;c__Halobacteria;o__Halobacteriales;f__Haloferacaceae;g__Haloferax	98.5	blast;95.70 RaFAH;87.50 iPHoP-RF;79.00	Santa Pola, Spain	Spain	High-quality	100	AAI-based (high-confidence)	0	dsDNAphage	linear	0
Halfvol-1	12189	20	5	complete	Unassigned	Unassigned	Unassigned	Deltapleolipovirus	d__Archaea;p__Halobacteriota;c__Halobacteria;o__Halobacteriales;f__Haloferacaceae;g__Haloferax	97.5	blast;91.80 RaFAH;89.30 iPHoP-RF;70.40	Dead sea	Dead sea	Medium-quality	100	Integrated provirus	0	dsDNAphage	linear	0
Halfvol-3	12528	14	6	complete	Unassigned	Unassigned	Unassigned	Alphapleolipovirus	d__Archaea;p__Halobacteriota;c__Halobacteria;o__Halobacteriales;f__Haloferacaceae;g__Haloferax	99.6	blast;96.00 RaFAH;95.40 iPHoP-RF;83.90	Dead sea	Dead sea	Medium-quality	100	Integrated provirus	0	dsDNAphage	linear	0
Hardyhisp-2	16133	22	6	complete	Unassigned	Unassigned	Unassigned	Gammapleolipovirus	0	0	0	Lake Hardy, Australia	Australia	Complete	100	ITR (high-confidence)	0	dsDNAphage	linear	ITR
Harhisp-1	19481	26	8	complete	Unassigned	Unassigned	Unassigned	Betapleolipovirus	d__Archaea;p__Halobacteriota;c__Halobacteria;o__Halobacteriales;f__Haloarculaceae;g__Haloarcula	100	RaFAH;99.50 blast;95.70 iPHoP-RF;87.60	Lake Hardy, Australia	Australia	High-quality	100	AAI-based (high-confidence)	0	dsDNAphage	linear	0
HFPV-1	7869	11	6	complete	Unassigned	Unassigned	Unassigned	Deltapleolipovirus	d__Archaea;p__Halobacteriota;c__Halobacteria;o__Halobacteriales;f__Haloferacaceae;g__Haloferax	94.9	iPHoP-RF;96.40 CRISPR;90.60	Lake Tyrell, Australia	Australia	High-quality	100	Isolated	0	dsDNAphage	linear	0
HGPV-1	9694	15	8	complete	Haloruvirales	Pleolipoviridae	Betapleolipovirus	Deltapleolipovirus	d__Archaea;p__Halobacteriota;c__Halobacteria;o__Halobacteriales;f__Haloferacaceae;g__Halogeometricum	98.1	iPHoP-RF;95.40 RaFAH;84.40	Cabo de Gata, Spain	Spain	High-quality	100	Isolated	0	dsDNAphage	linear	0
HHPV-1	8082	10	5	complete	Haloruvirales	Pleolipoviridae	Alphapleolipovirus	Alphapleolipovirus	d__Archaea;p__Halobacteriota;c__Halobacteria;o__Halobacteriales;f__Haloarculaceae;g__Haloarcula	100	Isolate	Margherita di Savoia, Italy	Italy	High-quality	100	Isolated	0	dsDNAphage	linear	0
HHPV-2	8176	10	5	complete	Haloruvirales	Pleolipoviridae	Alphapleolipovirus	Alphapleolipovirus	d__Archaea;p__Halobacteriota;c__Halobacteria;o__Halobacteriales;f__Haloarculaceae;g__Haloarcula	100	Isolate	Hulu Island, China	China	High-quality	100	Isolated	0	ssDNA	linear	0
HHPV-3	11648	17	7	complete	Haloruvirales	Pleolipoviridae	Betapleolipovirus	Betapleolipovirus	d__Archaea;p__Halobacteriota;c__Halobacteria;o__Halobacteriales;f__Haloarculaceae;g__Haloarcula	100	RaFAH;98.30 iPHoP-RF;97.10 blast;95.90	Samut Sakhon, Thailand	Thailand	Medium-quality	100	Isolated	0	dsDNAphage	linear	0
HHPV-4	15010	20	7	complete	Haloruvirales	Pleolipoviridae	Betapleolipovirus	Betapleolipovirus	d__Archaea;p__Halobacteriota;c__Halobacteria;o__Halobacteriales;f__Haloarculaceae;g__Haloarcula	100	RaFAH;98.20 iPHoP-RF;96.70 blast;95.20	Margherita di Savoia, Italy	Italy	High-quality	100	Isolated	0	dsDNAphage	linear	0
HIS-2	16067	21	6	complete	Haloruvirales	Pleolipoviridae	Gammapleolipovirus	Gammapleolipovirus	d__Archaea;p__Halobacteriota;c__Halobacteria;o__Halobacteriales;f__Haloarculaceae;g__Haloarcula	100	Isolate	Pink Lake, Australia	Australia	Complete	100	Isolated, ITR (high-confidence)	0	dsDNAphage	linear	ITR
HRPV-1	7048	8	6	complete	Haloruvirales	Pleolipoviridae	Alphapleolipovirus	Alphapleolipovirus	d__Archaea;p__Halobacteriota;c__Halobacteria;o__Halobacteriales;f__Haloferacaceae;g__Halorubrum	100	Isolate	Trapani, Sicily, Italy	Italy	High-quality	100	Isolated	0	dsDNAphage	linear	0
HRPV-10	9296	13	8	complete	Haloruvirales	Pleolipoviridae	Betapleolipovirus	Deltapleolipovirus	d__Archaea;p__Halobacteriota;c__Halobacteria;o__Halobacteriales;f__Haloferacaceae;g__Halorubrum	100	Isolate	Lake Retba, Senegal	Senegal	High-quality	100	Isolated	0	dsDNAphage	linear	0
HRPV-11	9368	15	8	complete	Haloruvirales	Pleolipoviridae	Betapleolipovirus	Deltapleolipovirus	d__Archaea;p__Halobacteriota;c__Halobacteria;o__Halobacteriales;f__Haloferacaceae;g__Halorubrum	100	Isolate	Lake Retba, Senegal	Senegal	High-quality	100	Isolated	0	dsDNAphage	linear	0
HRPV-12	9944	16	8	complete	Haloruvirales	Pleolipoviridae	Betapleolipovirus	Deltapleolipovirus	d__Archaea;p__Halobacteriota;c__Halobacteria;o__Halobacteriales;f__Haloferacaceae;g__Halorubrum	100	Isolate	Lake Retba, Senegal	Senegal	High-quality	100	Isolated	0	dsDNAphage	linear	0
HRPV-2	10656	13	6	complete	Haloruvirales	Pleolipoviridae	Alphapleolipovirus	Alphapleolipovirus	d__Archaea;p__Halobacteriota;c__Halobacteria;o__Halobacteriales;f__Haloferacaceae;g__Halorubrum	100	RaFAH;99.10 iPHoP-RF;94.70 CRISPR;68.90	Samut Sakhon, Thailand	Thailand	High-quality	100	Isolated	0	dsDNAphage	linear	0
HRPV-3	8770	12	7	complete	Haloruvirales	Pleolipoviridae	Betapleolipovirus	Betapleolipovirus	d__Archaea;p__Halobacteriota;c__Halobacteria;o__Halobacteriales;f__Haloferacaceae;g__Halorubrum	99.4	iPHoP-RF;97.10 RaFAH;91.80 CRISPR;51.00	Sedom Ponds, Israel	Israel	High-quality	100	Isolated	0	dsDNAphage	linear	0
HRPV-6	8549	8	6	complete	Haloruvirales	Pleolipoviridae	Alphapleolipovirus	Alphapleolipovirus	d__Archaea;p__Halobacteriota;c__Halobacteria;o__Halobacteriales;f__Haloferacaceae;g__Halorubrum	99.9	iPHoP-RF;97.10 RaFAH;96.20 blast;91.40	Samut Sakhon, Thailand	Thailand	Medium-quality	100	Isolated	0	dsDNAphage	linear	0
HRPV-9	16159	27	9	complete	Haloruvirales	Pleolipoviridae	Betapleolipovirus	Deltapleolipovirus	d__Archaea;p__Halobacteriota;c__Halobacteria;o__Halobacteriales;f__Haloferacaceae;g__Halorubrum	98.8	blast;95.90 iPHoP-RF;95.10 RaFAH;88.50 CRISPR;68.90	Samut Sakhon, Thailand	Thailand	High-quality	100	Isolated	0	dsDNAphage	linear	0
HumCor-2	11758	14	5	complete	Unassigned	Unassigned	Unassigned	Alphapleolipovirus	d__Archaea;p__Halobacteriota;c__Halobacteria;o__Halobacteriales;f__Haloferacaceae;g__Halorubrum	100	RaFAH;98.60 blast;96.30 iPHoP-RF;93.10	Geelong, Australia	Australia	High-quality	100	AAI-based (high-confidence)	0	dsDNAphage	linear	0
IMGVR_UViG_2529293123_000001	12327	14	6	complete	Unassigned	Unassigned	Unassigned	Alphapleolipovirus	d__Archaea;p__Halobacteriota;c__Halobacteria;o__Halobacteriales;f__Haloferacaceae;g__Haloferax	99.6	blast;96.00 RaFAH;95.40 iPHoP-RF;92.80	Dead sea	Israel	Medium-quality	100	Integrated provirus	0	dsDNAphage	linear	0
IMGVR_UViG_2531839260_000001	13511	16	7	complete	Unassigned	Unassigned	Unassigned	Betapleolipovirus	d__Archaea;p__Halobacteriota;c__Halobacteria;o__Halobacteriales;f__Natrialbaceae;g__Natrialba	99.4	RaFAH;93.90 blast;93.40 iPHoP-RF;69.50	Chahannao lake, China	China	High-quality	100	Integrated provirus	0	dsDNAphage	linear	0
IMGVR_UViG_2531839487_000001	14251	18	7	complete	Unassigned	Unassigned	Unassigned	Betapleolipovirus	d__Archaea;p__Halobacteriota;c__Halobacteria;o__Halobacteriales;f__Haloarculaceae;g__Halosimplex	98.7	blast;95.80 RaFAH;88.30 iPHoP-RF;83.30	New Mexico, USA	USA	Medium-quality	100	Integrated provirus	0	dsDNAphage	linear	0
IMGVR_UViG_2531839487_000002	15842	22	5	complete	Unassigned	Unassigned	Unassigned	Alphapleolipovirus	d__Archaea;p__Halobacteriota;c__Halobacteria;o__Halobacteriales;f__Haloarculaceae;g__Halosimplex	98.7	blast;96.20 RaFAH;87.30 iPHoP-RF;59.80	New Mexico, USA	USA	High-quality	100	Integrated provirus	0	dsDNAphage	linear	0
IMGVR_UViG_2534681901_000001	9741	15	7	complete	Unassigned	Unassigned	Unassigned	Betapleolipovirus	d__Archaea;p__Halobacteriota;c__Halobacteria;o__Halobacteriales;f__Natrialbaceae;g__Natrinema	97.2	blast;95.40 iPHoP-RF;89.80 CRISPR;83.50 RaFAH;78.80	Cabor Rojo, Puerto Rico	Puerto Rico	Medium-quality	100	Integrated provirus	0	dsDNAphage	linear	0
IMGVR_UViG_2534681901_000003	18400	27	7	complete	Unassigned	Unassigned	Unassigned	Betapleolipovirus	d__Archaea;p__Halobacteriota;c__Halobacteria;o__Halobacteriales;f__Natrialbaceae;g__Natrinema	98.1	blast;93.90 iPHoP-RF;93.40 RaFAH;88.50 CRISPR;68.60	Cabor Rojo, Puerto Rico	Puerto Rico	High-quality	100	Integrated provirus	0	dsDNAphage	linear	0
IMGVR_UViG_2534682141_000001	11228	15	5	complete	Unassigned	Unassigned	Unassigned	Alphapleolipovirus	d__Archaea;p__Halobacteriota;c__Halobacteria;o__Halobacteriales;f__Haloferacaceae;g__Haloferax	100	RaFAH;96.40 blast;95.60 iPHoP-RF;93.10	San Francisco, USA	USA	Medium-quality	100	Integrated provirus	0	dsDNAphage	linear	0
IMGVR_UViG_2537561864_000001	21209	31	7	complete	Unassigned	Unassigned	Unassigned	Deltapleolipovirus	d__Archaea;p__Halobacteriota;c__Halobacteria;o__Halobacteriales;f__Haloferacaceae;g__Haloferax	98.8	iPHoP-RF;95.10 blast;92.70 RaFAH;90.80	Goa, India	India	High-quality	100	Integrated provirus	0	dsDNAphage	linear	0
IMGVR_UViG_2554235473_000001	20437	22	6	complete	Unassigned	Unassigned	Unassigned	Alphapleolipovirus	d__Archaea;p__Halobacteriota;c__Halobacteria;o__Halobacteriales;f__Haloferacaceae;g__Halorubrum	100	RaFAH;98.80 blast;94.00 iPHoP-RF;91.80	Geelong, Australia	Australia	High-quality	100	Integrated provirus	0	dsDNAphage	linear	0
IMGVR_UViG_2554235473_000003	20479	24	8	complete	Unassigned	Unassigned	Unassigned	Deltapleolipovirus	d__Archaea;p__Halobacteriota;c__Halobacteria;o__Halobacteriales;f__Haloferacaceae;g__Halorubrum	99	blast;96.60 iPHoP-RF;94.10 RaFAH;88.50	Geelong, Australia	Australia	High-quality	100	Integrated provirus	0	dsDNAphage	linear	0
IMGVR_UViG_2554235476_000004	12990	17	7	complete	Unassigned	Unassigned	Unassigned	Betapleolipovirus	d__Archaea;p__Halobacteriota;c__Halobacteria;o__Halobacteriales;f__Natrialbaceae;g__Natrialba	99.7	RaFAH;95.70 blast;93.40 iPHoP-RF;71.70	Hulunbeir, China	China	High-quality	100	Integrated provirus	0	dsDNAphage	linear	0
IMGVR_UViG_2554235479_000002	21665	25	7	complete	Unassigned	Unassigned	Unassigned	Betapleolipovirus	d__Archaea;p__Halobacteriota;c__Halobacteria;o__Halobacteriales;f__Haloarculaceae;g__Haloarcula	99.6	iPHoP-RF;96.10 blast;95.30 RaFAH;94.50	Chubut, Peninsula Vardez, Argentina	Argentina	High-quality	100	Integrated provirus	0	dsDNAphage	linear	0
IMGVR_UViG_2554235479_000003	9487	12	8	complete	Unassigned	Unassigned	Unassigned	Betapleolipovirus	d__Archaea;p__Halobacteriota;c__Halobacteria;o__Halobacteriales;f__Haloarculaceae;g__Haloarcula	99.3	blast;95.70 iPHoP-RF;94.40 RaFAH;93.00	Chubut, Peninsula Vardez, Argentina	Argentina	Medium-quality	100	Integrated provirus	0	dsDNAphage	linear	0
IMGVR_UViG_2554235482_000001	19221	25	7	complete	Unassigned	Unassigned	Unassigned	Betapleolipovirus	d__Archaea;p__Halobacteriota;c__Halobacteria;o__Halobacteriales;f__Haloarculaceae;g__Haloarcula	100	RaFAH;99.30 iPHoP-RF;95.70 blast;95.30	Aibi salt lake, China	China	High-quality	100	Integrated provirus	0	dsDNAphage	linear	0
IMGVR_UViG_2554235482_000002	20188	22	6	complete	Unassigned	Unassigned	Unassigned	Alphapleolipovirus	d__Archaea;p__Halobacteriota;c__Halobacteria;o__Halobacteriales;f__Haloarculaceae;g__Haloarcula	100	RaFAH;97.40 iPHoP-RF;97.10 blast;95.20	Aibi salt lake, China	China	High-quality	100	Integrated provirus	0	dsDNAphage	linear	0
IMGVR_UViG_2554235485_000001	23706	30	8	complete	Unassigned	Unassigned	Unassigned	Betapleolipovirus	d__Archaea;p__Halobacteriota;c__Halobacteria;o__Halobacteriales;f__Natrialbaceae;g__Halovivax	92.5	blast;92.00 RaFAH;66.00	Lake Ejinor, Mongolia	Mongolia	High-quality	100	Integrated provirus	0	dsDNAphage	linear	0
IMGVR_UViG_2554235488_000001	17839	26	8	complete	Unassigned	Unassigned	Unassigned	Betapleolipovirus	d__Archaea;p__Halobacteriota;c__Halobacteria;o__Halobacteriales;f__Natrialbaceae;g__Natrinema	98.8	blast;96.00 RaFAH;88.30 iPHoP-RF;84.80 CRISPR;68.20	Ayakekum salt lake, China	China	High-quality	100	Integrated provirus	0	dsDNAphage	linear	0
IMGVR_UViG_2554235489_000001	14861	17	5	complete	Unassigned	Unassigned	Unassigned	Alphapleolipovirus	d__Archaea;p__Halobacteriota;c__Halobacteria;o__Halobacteriales;f__Haloferacaceae;g__Halorubrum	100	RaFAH;97.50 blast;96.10 iPHoP-RF;89.80	Lake Bagaejinor, Mongolia	Mongolia	High-quality	100	Integrated provirus	0	dsDNAphage	linear	0
IMGVR_UViG_2554235497_000002	7700	11	6	complete	Unassigned	Unassigned	Unassigned	Betapleolipovirus	d__Archaea;p__Halobacteriota;c__Halobacteria;o__Halobacteriales;f__Natrialbaceae;g__Natronorubrum	100	Provirus	Aiding salt lake, China	China	Medium-quality	100	Integrated provirus	0	dsDNAphage	linear	0
IMGVR_UViG_2554235502_000001	19577	28	9	complete	Unassigned	Unassigned	Unassigned	Betapleolipovirus	d__Archaea;p__Halobacteriota;c__Halobacteria;o__Halobacteriales;f__Natrialbaceae;g__Natrinema	98.4	iPHoP-RF;95.10 blast;92.70 RaFAH;87.50 CRISPR;71.20	Aibi salt lake, China	China	High-quality	100	Integrated provirus	0	dsDNAphage	linear	0
IMGVR_UViG_2554235504_000003	19166	25	8	complete	Unassigned	Unassigned	Unassigned	Betapleolipovirus	d__Archaea;p__Halobacteriota;c__Halobacteria;o__Halobacteriales;f__Natrialbaceae;g__Natrialba	99	iPHoP-RF;95.10 RaFAH;92.30 blast;92.00	Solar salt, Taiwan	Taiwan	High-quality	100	Integrated provirus	0	dsDNAphage	linear	0
IMGVR_UViG_2554235509_000002	14500	18	8	complete	Unassigned	Unassigned	Unassigned	Deltapleolipovirus	d__Archaea;p__Halobacteriota;c__Halobacteria;o__Halobacteriales;f__Haloferacaceae;g__Halorubrum	99.1	blast;96.40 iPHoP-RF;93.40 RaFAH;90.40 CRISPR;50.10	Saline soils, Turkmenistan	Turkmenistan	Medium-quality	100	Integrated provirus	0	dsDNAphage	linear	0
IMGVR_UViG_3300000868_000004	22696	38	5	complete	Unassigned	Unassigned	Unassigned	Epsilonpleolipovirus	d__Archaea;p__Halobacteriota;c__Halobacteria;o__Halobacteriales;f__Haloarculaceae;g__Haloarcula	93.6	blast;95.50 iPHoP-RF;89.50	Eden Landing Ponds, California, USA	USA	High-quality	100	HMM-based (lower-bound)	0	dsDNAphage	linear	0
IMGVR_UViG_3300000868_000005	17300	23	8	complete	Unassigned	Unassigned	Unassigned	Betapleolipovirus	d__Archaea;p__Halobacteriota;c__Halobacteria;o__Halobacteriales;f__Haloferacaceae;g__Halolamina	90	blast;92.50 iPHoP-RF;65.30	Eden Landing Ponds, California, USA	USA	High-quality	100	AAI-based (medium-confidence)	0	dsDNAphage	linear	0
IMGVR_UViG_3300000868_000006	14803	19	6	complete	Unassigned	Unassigned	Unassigned	Alphapleolipovirus	d__Archaea;p__Halobacteriota;c__Halobacteria;o__Halobacteriales;f__Haloarculaceae;g__Haloarcula	99.1	blast;95.50 iPHoP-RF;93.40 RaFAH;92.60	Eden Landing Ponds, California, USA	USA	High-quality	100	AAI-based (high-confidence)	0	dsDNAphage	linear	0
IMGVR_UViG_3300000873_000003	21031	36	3	complete	Unassigned	Unassigned	Unassigned	Epsilonpleolipovirus	0	0	0	Eden Landing Ponds, California, USA	USA	High-quality	100	HMM-based (lower-bound)	0	dsDNAphage	linear	0
IMGVR_UViG_3300000873_000006	8914	10	6	complete	Unassigned	Unassigned	Unassigned	Betapleolipovirus	d__Archaea;p__Halobacteriota;c__Halobacteria;o__Halobacteriales;f__Haloarculaceae;g__Haloarcula	100	RaFAH;97.30 blast;96.10 iPHoP-RF;92.40	Eden Landing Ponds, California, USA	USA	Medium-quality	100	Direct terminal repeats (DTRs)	0	dsDNAphage	linear	DTR
IMGVR_UViG_3300000877_000002	26021	37	7	complete	Unassigned	Unassigned	Unassigned	Alphapleolipovirus	d__Archaea;p__Halobacteriota;c__Halobacteria;o__Halobacteriales;f__Haloarculaceae;g__Halosimplex	90.1	blast;92.60 iPHoP-RF;76.80	Eden Landing Ponds, California, USA	USA	High-quality	100	AAI-based (medium-confidence)	0	dsDNAphage	linear	0
IMGVR_UViG_3300000915_000008	7789	11	5	complete	Unassigned	Unassigned	Unassigned	Alphapleolipovirus	d__Archaea;p__Halobacteriota;c__Halobacteria;o__Halobacteriales;f__Haloarculaceae;g__Haloarcula	99.3	iPHoP-RF;95.10 blast;94.40 RaFAH;93.40	Eden Landing Ponds, California, USA	USA	Medium-quality	100	ITR (high-confidence)	0	dsDNAphage	linear	ITR
IMGVR_UViG_3300000922_000005	17227	20	6	complete	Unassigned	Unassigned	Unassigned	Alphapleolipovirus	d__Archaea;p__Halobacteriota;c__Halobacteria;o__Halobacteriales;f__Haloarculaceae;g__Halomicrobium	92.9	blast;93.90 iPHoP-RF;80.30 RaFAH;58.10	Eden Landing Ponds, California, USA	USA	High-quality	100	AAI-based (high-confidence)	0	dsDNAphage	linear	0
IMGVR_UViG_3300000922_000007	8914	10	6	complete	Unassigned	Unassigned	Unassigned	Betapleolipovirus	d__Archaea;p__Halobacteriota;c__Halobacteria;o__Halobacteriales;f__Haloarculaceae;g__Haloarcula	100	RaFAH;97.30 blast;96.10 iPHoP-RF;94.70	Eden Landing Ponds, California, USA	USA	Medium-quality	100	Direct terminal repeats (DTRs)	0	dsDNAphage	linear	DTR
IMGVR_UViG_3300000925_000004	8499	10	6	complete	Unassigned	Unassigned	Unassigned	Alphapleolipovirus	d__Archaea;p__Halobacteriota;c__Halobacteria;o__Halobacteriales;f__Haloarculaceae;g__Haloarcula	96.2	iPHoP-RF;97.10 RaFAH;52.60	Eden Landing Ponds, California, USA	USA	Medium-quality	100	Direct terminal repeats (DTRs)	0	dsDNAphage	linear	0
IMGVR_UViG_3300000926_000003	21960	23	6	complete	Unassigned	Unassigned	Unassigned	Alphapleolipovirus	d__Archaea;p__Halobacteriota;c__Halobacteria;o__Halobacteriales;f__Haloarculaceae;g__Halomicrobium	93.2	blast;95.20 iPHoP-RF;70.20	Eden Landing Ponds, California, USA	USA	High-quality	100	AAI-based (high-confidence)	0	dsDNAphage	linear	0
IMGVR_UViG_3300000927_000006	21948	23	6	complete	Unassigned	Unassigned	Unassigned	Alphapleolipovirus	d__Archaea;p__Halobacteriota;c__Halobacteria;o__Halobacteriales;f__Haloarculaceae;g__Halomicrobium	93.2	blast;95.20 iPHoP-RF;70.20	Eden Landing Ponds, California, USA	USA	High-quality	100	AAI-based (high-confidence)	0	dsDNAphage	linear	0
IMGVR_UViG_3300000927_000007	13286	23	5	complete	Unassigned	Unassigned	Unassigned	Alphapleolipovirus	d__Archaea;p__Halobacteriota;c__Halobacteria;o__Halobacteriales;f__Haloferacaceae;g__Haloplanus	93.9	blast;95.70 iPHoP-RF;70.00	Eden Landing Ponds, California, USA	USA	High-quality	100	AAI-based (medium-confidence)	0	dsDNAphage	linear	0
IMGVR_UViG_3300000927_000010	15637	28	5	complete	Unassigned	Unassigned	Unassigned	Deltapleolipovirus	d__Archaea;p__Halobacteriota;c__Halobacteria;o__Halobacteriales;f__Haloarculaceae;g__Halapricum	91.1	blast;93.50 iPHoP-RF;88.50	Eden Landing Ponds, California, USA	USA	High-quality	100	Direct terminal repeats (DTRs)	0	dsDNAphage	circular	DTR
IMGVR_UViG_3300000932_000013	19573	28	6	complete	Unassigned	Unassigned	Unassigned	Alphapleolipovirus	d__Archaea;p__Halobacteriota;c__Halobacteria;o__Halobacteriales;f__Haloarculaceae;g__Halosimplex	90.1	blast;92.60 iPHoP-RF;74.80	Eden Landing Ponds, California, USA	USA	High-quality	100	AAI-based (medium-confidence)	0	dsDNAphage	linear	0
IMGVR_UViG_3300000933_000004	8499	10	7	complete	Unassigned	Unassigned	Unassigned	Alphapleolipovirus	d__Archaea;p__Halobacteriota;c__Halobacteria;o__Halobacteriales;f__Haloarculaceae;g__Haloarcula	96.2	iPHoP-RF;97.10 RaFAH;52.60	Eden Landing Ponds, California, USA	USA	Medium-quality	100	Direct terminal repeats (DTRs)	0	dsDNAphage	linear	0
IMGVR_UViG_3300001238_000004	8499	10	7	complete	Unassigned	Unassigned	Unassigned	Alphapleolipovirus	d__Archaea;p__Halobacteriota;c__Halobacteria;o__Halobacteriales;f__Haloarculaceae;g__Haloarcula	96.2	iPHoP-RF;97.10 RaFAH;52.60	La Parguera, Puerto Rico	Puerto Rico	Medium-quality	100	Direct terminal repeats (DTRs)	0	dsDNAphage	linear	0
IMGVR_UViG_3300003314_000011	19214	25	5	complete	Unassigned	Unassigned	Unassigned	Betapleolipovirus	0	0	0	Santa Pola, Spain	Spain	High-quality	100	AAI-based (medium-confidence)	0	dsDNAphage	linear	0
IMGVR_UViG_3300003314_000032	9069	10	7	complete	Unassigned	Unassigned	Unassigned	Betapleolipovirus	d__Archaea;p__Halobacteriota;c__Halobacteria;o__Halobacteriales;f__Natrialbaceae;g__Haloterrigena	95.9	iPHoP-RF;97.10	Santa Pola, Spain	Spain	Medium-quality	100	Direct terminal repeats (DTRs)	0	dsDNAphage	linear	0
IMGVR_UViG_3300003629_000075	8306	11	8	complete	Unassigned	Unassigned	Unassigned	Deltapleolipovirus	d__Archaea;p__Halobacteriota;c__Halobacteria;o__Halobacteriales;f__Haloarculaceae;g__Haloarcula	94.6	iPHoP-RF;95.10 CRISPR;67.70 RaFAH;61.30	Santa Pola, Spain	Spain	Medium-quality	100	Direct terminal repeats (DTRs)	0	dsDNAphage	linear	0
IMGVR_UViG_3300003630_000075	8306	11	8	complete	Unassigned	Unassigned	Unassigned	Deltapleolipovirus	d__Archaea;p__Halobacteriota;c__Halobacteria;o__Halobacteriales;f__Haloarculaceae;g__Haloarcula	94.6	iPHoP-RF;95.10 CRISPR;67.70 RaFAH;61.30	Santa Pola, Spain	Spain	Medium-quality	100	Direct terminal repeats (DTRs)	0	dsDNAphage	linear	0
IMGVR_UViG_3300003635_000109	9518	15	9	complete	Unassigned	Unassigned	Unassigned	Deltapleolipovirus	d__Archaea;p__Halobacteriota;c__Halobacteria;o__Halobacteriales;f__Haloferacaceae;g__Haloferax	92.6	iPHoP-RF;94.70	Santa Pola, Spain	Spain	Medium-quality	100	Direct terminal repeats (DTRs)	0	dsDNAphage	linear	0
IMGVR_UViG_3300005908_000003	13192	16	7	complete	Unassigned	Unassigned	Unassigned	Betapleolipovirus	d__Archaea;p__Halobacteriota;c__Halobacteria;o__Halobacteriales;f__Halobacteriaceae;g__Halobacterium	91.5	blast;93.80 iPHoP-RF;83.30	Rauer Lake, Antarctica	Antarctica	High-quality	100	Direct terminal repeats (DTRs)	0	dsDNAphage	linear	0
IMGVR_UViG_3300005926_000001	8216	10	5	complete	Unassigned	Unassigned	Unassigned	Alphapleolipovirus	d__Archaea;p__Halobacteriota;c__Halobacteria;o__Halobacteriales;f__Haloferacaceae;g__Halorubrum	99	blast;93.90 RaFAH;93.10 iPHoP-RF;79.00	Rauer Lake, Antarctica	Antarctica	Medium-quality	100	Direct terminal repeats (DTRs)	0	dsDNAphage	linear	0
IMGVR_UViG_3300007532_000015	12043	16	5	complete	Unassigned	Unassigned	Unassigned	Alphapleolipovirus	d__Archaea;p__Halobacteriota;c__Halobacteria;o__Halobacteriales;f__Haloferacaceae;g__Halorubrum	99.1	blast;96.00 RaFAH;91.60 iPHoP-RF;79.30	San Francisco, USA	USA	High-quality	100	AAI-based (high-confidence)	0	dsDNAphage	linear	0
IMGVR_UViG_3300007616_000023	11750	16	5	complete	Unassigned	Unassigned	Unassigned	Alphapleolipovirus	0	0	0	San Francisco, USA	USA	High-quality	100	AAI-based (medium-confidence)	0	dsDNAphage	linear	0
IMGVR_UViG_3300010222_000023	19665	27	6	complete	Unassigned	Unassigned	Unassigned	Deltapleolipovirus	d__Archaea;p__Halobacteriota;c__Halobacteria;o__Halobacteriales;f__Halococcaceae;g__Halococcus	90.3	iPHoP-RF;92.80	Atacama Desert, Chile	Chile	High-quality	100	AAI-based (high-confidence)	0	dsDNAphage	linear	0
IMGVR_UViG_3300010222_000039	12752	17	7	complete	Unassigned	Unassigned	Unassigned	Unassigned	d__Archaea;p__Halobacteriota;c__Halobacteria;o__Halobacteriales;f__Haloarculaceae;g__Haloarcula	92.6	iPHoP-RF;94.70	Atacama Desert, Chile	Chile	Medium-quality	100	Direct terminal repeats (DTRs)	0	dsDNAphage	linear	DTR
IMGVR_UViG_3300010232_000067	11545	12	6	complete	Unassigned	Unassigned	Unassigned	Alphapleolipovirus	0	0	0	Atacama Desert, Chile	Chile	Medium-quality	100	Direct terminal repeats (DTRs)	0	dsDNAphage	linear	0
IMGVR_UViG_3300012178_000033	17820	27	9	complete	Unassigned	Unassigned	Unassigned	Deltapleolipovirus	d__Archaea;p__Halobacteriota;c__Halobacteria;o__Halobacteriales;f__Haloferacaceae;g__Halorubrum	97.9	blast;95.80 iPHoP-RF;88.50 RaFAH;81.80 CRISPR;68.40	Rauer Lake, Antarctica	Antarctica	High-quality	100	AAI-based (high-confidence)	0	dsDNAphage	linear	0
IMGVR_UViG_3300025333_000005	13192	17	8	complete	Unassigned	Unassigned	Unassigned	Betapleolipovirus	d__Archaea;p__Halobacteriota;c__Halobacteria;o__Halobacteriales;f__Halobacteriaceae;g__Halobacterium	91.5	blast;93.80 iPHoP-RF;83.60	Rauer Lake, Antarctica	Antarctica	High-quality	100	Direct terminal repeats (DTRs)	0	dsDNAphage	linear	0
IMGVR_UViG_3300025343_000001	8216	9	5	complete	Unassigned	Unassigned	Unassigned	Alphapleolipovirus	d__Archaea;p__Halobacteriota;c__Halobacteria;o__Halobacteriales;f__Haloferacaceae;g__Halorubrum	99.6	RaFAH;93.10 blast;92.90 iPHoP-RF;80.30	Rauer Lake, Antarctica	Antarctica	Medium-quality	100	Direct terminal repeats (DTRs)	0	dsDNAphage	linear	0
IMGVR_UViG_3300025343_000002	7533	8	5	complete	Unassigned	Unassigned	Unassigned	Alphapleolipovirus	d__Archaea;p__Halobacteriota;c__Halobacteria;o__Halobacteriales;f__Haloferacaceae;g__Halorubrum	90.3	blast;92.80 iPHoP-RF;81.90	Rauer Lake, Antarctica	Antarctica	Medium-quality	100	Direct terminal repeats (DTRs)	0	dsDNAphage	linear	0
IMGVR_UViG_3300026961_000001	11149	16	7	complete	Unassigned	Unassigned	Unassigned	Alphapleolipovirus	d__Archaea;p__Halobacteriota;c__Halobacteria;o__Halobacteriales;f__Haloarculaceae;g__Haloarcula	96.9	blast;92.70 iPHoP-RF;85.70 RaFAH;85.20	Eden Landing Ponds, California, USA	USA	High-quality	100	Direct terminal repeats (DTRs)	0	dsDNAphage	linear	0
IMGVR_UViG_3300027082_000021	13493	24	4	complete	Unassigned	Unassigned	Unassigned	Unassigned	0	0	0	Fremont, California, USA	USA	Low-quality	100	Direct terminal repeats (DTRs)	0	dsDNAphage	linear	0
IMGVR_UViG_3300027941_000007	12619	18	6	complete	Unassigned	Unassigned	Unassigned	Alphapleolipovirus	0	0	0	Eden Landing Ponds, California, USA	USA	High-quality	100	AAI-based (medium-confidence)	0	dsDNAphage	linear	0
IMGVR_UViG_3300027982_000059	15595	21	6	complete	Unassigned	Unassigned	Unassigned	Alphapleolipovirus	d__Archaea;p__Halobacteriota;c__Halobacteria;o__Halobacteriales;f__Haloarculaceae;g__Halomicroarcula	92.2	iPHoP-RF;94.40	Atacama Desert, Chile	Chile	High-quality	100	AAI-based (medium-confidence)	0	dsDNAphage	linear	0
IMGVR_UViG_3300028522_000003	14492	26	14	complete	Unassigned	Unassigned	Unassigned	Deltapleolipovirus	0	0	0	Club Lake, Antarctica	Antarctica	High-quality	100	AAI-based (high-confidence)	0	dsDNAphage	linear	0
IMGVR_UViG_3300031914_000002	20080	24	6	complete	Unassigned	Unassigned	Unassigned	Betapleolipovirus	d__Archaea;p__Halobacteriota;c__Halobacteria;o__Halobacteriales;f__Haloarculaceae;g__Haloarcula	97.5	iPHoP-RF;95.70 RaFAH;79.30	Club Lake, Antarctica	Antarctica	High-quality	100	AAI-based (high-confidence)	0	dsDNAphage	linear	0
IMGVR_UViG_3300033522_000023	11764	16	6	complete	Unassigned	Unassigned	Unassigned	Alphapleolipovirus	0	0	0	Atacama Desert, Chile	Chile	High-quality	100	AAI-based (medium-confidence)	0	dsDNAphage	linear	0
IMGVR_UViG_3300033522_000024	10937	13	6	complete	Unassigned	Unassigned	Unassigned	Betapleolipovirus	d__Archaea;p__Halobacteriota;c__Halobacteria;o__Halobacteriales;f__Halobacteriaceae;g__	96.2	blast;97.30 iPHoP-RF;75.90	Atacama Desert, Chile	Chile	Medium-quality	100	Linear contig	0	dsDNAphage	circular	DTR
IMGVR_UViG_644736372_000002	15349	21	5	complete	Unassigned	Unassigned	Unassigned	Alphapleolipovirus	d__Archaea;p__Halobacteriota;c__Halobacteria;o__Halobacteriales;f__Haloarculaceae;g__Halomicrobium	98.1	blast;93.90 RaFAH;88.40 iPHoP-RF;73.90	Jujuy, Andes highlands, Argentina	Argentina	High-quality	100	Direct terminal repeats (DTRs)	0	dsDNAphage	linear	0
IMGVR_UViG_644736373_000001	8680	10	6	complete	Unassigned	Unassigned	Unassigned	Betapleolipovirus	d__Archaea;p__Halobacteriota;c__Halobacteria;o__Halobacteriales;f__Haloarculaceae;g__Halorhabdus	92.6	blast;94.70 iPHoP-RF;89.20	Great Salt Lake, USA	USA	Medium-quality	100	Integrated provirus	0	dsDNAphage	linear	0
IMGVR_UViG_646564536_000001	8053	10	6	complete	Unassigned	Unassigned	Unassigned	Alphapleolipovirus	d__Archaea;p__Halobacteriota;c__Halobacteria;o__Halobacteriales;f__Haloferacaceae;g__Haloferax	96.9	blast;95.80 iPHoP-RF;95.70 RaFAH;74.10	Dead sea	Dead sea	Medium-quality	100	Integrated provirus	0	dsDNAphage	linear	0
IMGVR_UViG_646564555_000001	10865	14	7	complete	Unassigned	Unassigned	Unassigned	Betapleolipovirus	d__Archaea;p__Halobacteriota;c__Halobacteria;o__Halobacteriales;f__Natrialbaceae;g__Natrialba	98.4	iPHoP-RF;93.40 blast;92.10 RaFAH;91.20	Lake Magadi, Kenya	Kenya	Medium-quality	100	Integrated provirus	0	dsDNAphage	linear	0
Pink_NODE_1698_length_10852_cov_6.06659	10852	19	5	complete	Unassigned	Unassigned	Unassigned	Epsilonpleolipovirus	0	0	0	Pink Lake, Australia	Australia	Low-quality	100	ITR (low-confidence)	0	dsDNAphage	linear	ITR
Pink_NODE_1831_length_10460_cov_29.9275	10460	21	7	complete	Unassigned	Unassigned	Unassigned	Betapleolipovirus	0	0	0	Pink Lake, Australia	Australia	Low-quality	100	ITR (low-confidence)	0	dsDNAphage	linear	ITR
SNJ2	16980	26	8	complete	Unassigned	Unassigned	Unassigned	Betapleolipovirus	d__Archaea;p__Halobacteriota;c__Halobacteria;o__Halobacteriales;f__Natrialbaceae;g__Natrinema	93.1	iPHoP-RF;95.10 blast;92.90 CRISPR;58.20	Hubei Province, China	China	High-quality	100	ITR (low-confidence)	0	dsDNAphage	linear	0
Tyrell_NODE_3151_length_9914_cov_9.348413	9914	11	6	complete	Unassigned	Unassigned	Unassigned	Betapleolipovirus	0	0	0	Lake Tyrell, Australia	Australia	Complete	100	Direct terminal repeats (DTRs)	0	dsDNAphage	circular	DTR

## Sheet: arPVs_Australian_lakes
Virus_ID	contig_length	gene_count	viral_genes	Integrated_Completion_assessment	Order	Family	Old Genus	Proposed_taxonomy	Host_prediction_IPHOP	Confidence_score	List.of.methods	Origin	Country	checkv_quality	checkv_completeness	checkv_completeness_method	checkv_contamination	group_Virsorter2 (VS2)	topology_VS2	prediction_type
Bumbago_NODE_3572_length_6235_cov_3.70081	6235	7	5	Partial	Unassigned	Unassigned	Unassigned	Alphapleolipovirus	0	0	0	Lake Bumbunga, Australia	Australia	Low-quality	32.42	HMM-based (lower-bound)	0	dsDNAphage	linear	0
D_NODE_266_length_7774_cov_7.06918	7774	10	7	Partial	Unassigned	Unassigned	Unassigned	Alphapleolipovirus	d__Archaea;p__Halobacteriota;c__Halobacteria;o__Halobacteriales;f__Haloferacaceae;g__Haloferax	90.1	blast;92.60 iPHoP-RF;60.10	Lake Becking, Australia	Australia	Medium-quality	85.97	AAI-based (medium-confidence)	0	ssDNA	linear	0
Eyre_NODE_1573_length_15027_cov_5.79842	15027	20	5	complete	Unassigned	Unassigned	Unassigned	Alphapleolipovirus	d__Archaea;p__Halobacteriota;c__Halobacteria;o__Halobacteriales;f__Haladaptataceae;g__Halorussus	90.9	blast;93.30 iPHoP-RF;70.60	Lake Eyre, Australia	Australia	High-quality	100	AAI-based (medium-confidence)	0	dsDNAphage	linear	0
Gairdner_NODE_10822_length_7318_cov_11.667217	7318	12	5	complete	Unassigned	Unassigned	Unassigned	Alphapleolipovirus	0	0	0	Lake Gairdner, Australia	Australia	Low-quality	100	Direct terminal repeats (DTRs)	0	dsDNAphage	circular	DTR
Gairdner_NODE_15_length_128941_cov_25.552636	10852	13	5	complete	Unassigned	Unassigned	Unassigned	Alphapleolipovirus	d__Archaea;p__Halobacteriota;c__Halobacteria;o__Halobacteriales;f__Haloferacaceae;g__Halobaculum	92.1	blast;94.30 iPHoP-RF;74.80	Lake Gairdner, Australia	Australia	High-quality	100	Integrated provirus	0	dsDNAphage	linear	Integrated provirus
Gairdner_NODE_16940_length_6025_cov_4.241206	6025	8	4	Partial	Unassigned	Unassigned	Unassigned	Alphapleolipovirus	d__Archaea;p__Halobacteriota;c__Halobacteria;o__Halobacteriales;f__Haloarculaceae;g__Halomicroarcula	92.2	iPHoP-RF;94.40	Lake Gairdner, Australia	Australia	Medium-quality	56.79	AAI-based (medium-confidence)	0	dsDNAphage	linear	0
Gairdner_NODE_4036_length_11340_cov_6.727780	11340	16	9	Partial	Unassigned	Unassigned	Unassigned	Alphapleolipovirus	0	0	0	Lake Gairdner, Australia	Australia	Medium-quality	58.97	HMM-based (lower-bound)	0	dsDNAphage	linear	0
B_NODE_56_length_17739_cov_12.2413	17739	29	9	complete	Unassigned	Unassigned	Unassigned	Betapleolipovirus	d__Archaea;p__Halobacteriota;c__Halobacteria;o__Halobacteriales;f__Natrialbaceae;g__Natrinema	90.4	blast;92.90 iPHoP-RF;80.60 CRISPR;72.10	Lake Crosbie, Australia	Australia	High-quality	100	AAI-based (high-confidence)	0	dsDNAphage	linear	0
B_NODE_90_length_5204_cov_3.61041	5204	9	5	Partial	Unassigned	Unassigned	Unassigned	Betapleolipovirus	0	0	0	Lake Crosbie, Australia	Australia	Low-quality	27.06	HMM-based (lower-bound)	0	dsDNAphage	linear	0
C_NODE_32_length_13283_cov_105.408	13283	16	7	Partial	Unassigned	Unassigned	Unassigned	Betapleolipovirus	d__Archaea;p__Halobacteriota;c__Halobacteria;o__Halobacteriales;f__Natrialbaceae;g__Haloterrigena	93.1	iPHoP-RF;95.10 blast;93.90	Lake Crosbie, Australia	Australia	Medium-quality	81.47	AAI-based (high-confidence)	0	dsDNAphage	linear	0
D_NODE_203_length_12046_cov_5.43191	12046	18	5	Partial	Unassigned	Unassigned	Unassigned	Betapleolipovirus	d__Archaea;p__Halobacteriota;c__Halobacteria;o__Halobacteriales;f__Natrialbaceae;g__Natrinema	93.5	iPHoP-RF;95.40 CRISPR;90.60	Lake Becking, Australia	Australia	Medium-quality	62.64	HMM-based (lower-bound)	0	dsDNAphage	linear	0
D_NODE_247_length_8744_cov_13.1437	8744	11	7	complete	Unassigned	Unassigned	Unassigned	Betapleolipovirus	d__Archaea;p__Halobacteriota;c__Halobacteria;o__Halobacteriales;f__Natrialbaceae;g__Natrinema	94.5	iPHoP-RF;96.10 CRISPR;85.30	Lake Becking, Australia	Australia	Medium-quality	100	Direct terminal repeats (DTRs)	0	dsDNAphage	circular	DTR
D_NODE_250_length_8638_cov_7.14983	8638	8	7	complete	Unassigned	Unassigned	Unassigned	Betapleolipovirus	d__Archaea;p__Halobacteriota;c__Halobacteria;o__Halobacteriales;f__Natrialbaceae;g__Natrinema	93.9	iPHoP-RF;95.70	Lake Becking, Australia	Australia	Low-quality	100	Direct terminal repeats (DTRs)	0	dsDNAphage	circular	DTR
Gairdner_NODE_2548_length_13785_cov_6.082593	13785	22	7	Partial	Unassigned	Unassigned	Unassigned	Betapleolipovirus	0	0	0	Lake Gairdner, Australia	Australia	Medium-quality	71.68	HMM-based (lower-bound)	0	dsDNAphage	linear	0
Gairdner_NODE_2845_length_13157_cov_12.724775	13157	15	7	Partial	Unassigned	Unassigned	Unassigned	Betapleolipovirus	d__Archaea;p__Halobacteriota;c__Halobacteria;o__Halobacteriales;f__Halobacteriaceae;g__Halobacterium	91.6	blast;93.90 iPHoP-RF;65.60	Lake Gairdner, Australia	Australia	High-quality	93.26	AAI-based (medium-confidence)	0	dsDNAphage	linear	0
Pink_NODE_10681_length_4207_cov_4.53035	4207	5	5	Partial	Unassigned	Unassigned	Unassigned	Betapleolipovirus	0	0	0	Pink Lake, Australia	Australia	Low-quality	31.13	AAI-based (medium-confidence)	0	dsDNAphage	linear	0
Pink_NODE_1831_length_10460_cov_29.9275	10460	21	7	complete	Unassigned	Unassigned	Unassigned	Betapleolipovirus	0	0	0	Pink Lake, Australia	Australia	Low-quality	100	ITR (low-confidence)	0	dsDNAphage	linear	ITR
Tyrell_NODE_21668_length_4123_cov_5.570796	4123	5	5	Partial	Unassigned	Unassigned	Unassigned	Betapleolipovirus	0	0	0	Lake Tyrell, Australia	Australia	Low-quality	26.28	AAI-based (medium-confidence)	0	ssDNA	linear	0
Tyrell_NODE_3151_length_9914_cov_9.348413	9914	11	6	complete	Unassigned	Unassigned	Unassigned	Betapleolipovirus	0	0	0	Lake Tyrell, Australia	Australia	Complete	100	Direct terminal repeats (DTRs)	0	dsDNAphage	circular	DTR
D_NODE_133_length_22925_cov_21.176	22925	28	14	complete	Unassigned	Unassigned	Unassigned	Deltapleolipovirus	d__Archaea;p__Halobacteriota;c__Halobacteria;o__Halobacteriales;f__Haloferacaceae;g__Haloferax	96.7	iPHoP-RF;94.70 blast;93.20 RaFAH;78.70	Lake Becking, Australia	Australia	High-quality	100	AAI-based (high-confidence)	0	dsDNAphage	linear	0
Gairdner_NODE_18102_length_5847_cov_3.182666	5847	8	6	Partial	Unassigned	Unassigned	Unassigned	Deltapleolipovirus	0	0	0	Lake Gairdner, Australia	Australia	Medium-quality	53.34	AAI-based (medium-confidence)	0	dsDNAphage	linear	0
Gairdner_NODE_9179_length_7870_cov_19.192067	7870	12	8	complete	Unassigned	Unassigned	Unassigned	Deltapleolipovirus	0	0	0	Lake Gairdner, Australia	Australia	Medium-quality	100	Direct terminal repeats (DTRs)	0	ssDNA	circular	DTR
Hardy_NODE_3119_length_7100_cov_4.11682	6439	7	4	Partial	Unassigned	Unassigned	Unassigned	Deltapleolipovirus	d__Archaea;p__Halobacteriota;c__Halobacteria;o__Halobacteriales;f__Haloarculaceae;g__Halapricum	90.7	blast;93.10 iPHoP-RF;69.10	Lake Hardy, Australia	Australia	Low-quality	39.85	AAI-based (medium-confidence)	0	dsDNAphage	linear	0
Tyrell_NODE_5306_length_7816_cov_3.780312	7816	11	7	Partial	Unassigned	Unassigned	Unassigned	Deltapleolipovirus	d__Archaea;p__Halobacteriota;c__Halobacteria;o__Halobacteriales;f__Haloarculaceae;g__Haloarcula	91.4	iPHoP-RF;93.70	Lake Tyrell, Australia	Australia	Medium-quality	64.3	AAI-based (medium-confidence)	0	dsDNAphage	linear	0
Frome_NODE_3245_length_9832_cov_9.545771	9832	10	4	Partial	Unassigned	Unassigned	Unassigned	Epsilonpleolipovirus	d__Archaea;p__Halobacteriota;c__Halobacteria;o__Halobacteriales;f__Haloarculaceae;g__Haloarcula	94.5	iPHoP-RF;96.10	Lake Frome, Australia	Australia	Medium-quality	51.13	HMM-based (lower-bound)	0	dsDNAphage	linear	0
Gairdner_NODE_12003_length_7013_cov_5.306554	5714	7	4	Partial	Unassigned	Unassigned	Unassigned	Epsilonpleolipovirus	0	0	0	Lake Gairdner, Australia	Australia	Low-quality	29.71	HMM-based (lower-bound)	0	dsDNAphage	linear	0
Gairdner_NODE_21431_length_5420_cov_4.609506	5420	12	4	Partial	Unassigned	Unassigned	Unassigned	Epsilonpleolipovirus	0	0	0	Lake Gairdner, Australia	Australia	Low-quality	28.18	HMM-based (lower-bound)	0	dsDNAphage	linear	0
Gairdner_NODE_9457_length_7768_cov_3.119279	7768	10	4	Partial	Unassigned	Unassigned	Unassigned	Epsilonpleolipovirus	d__Archaea;p__Halobacteriota;c__Halobacteria;o__Halobacteriales;f__Haladaptataceae;g__Halorussus	91.6	blast;93.90 iPHoP-RF;83.30	Lake Gairdner, Australia	Australia	Low-quality	40.39	HMM-based (lower-bound)	0	dsDNAphage	linear	0
Pink_NODE_1698_length_10852_cov_6.06659	10852	19	5	complete	Unassigned	Unassigned	Unassigned	Epsilonpleolipovirus	0	0	0	Pink Lake, Australia	Australia	Low-quality	100	ITR (low-confidence)	0	dsDNAphage	linear	ITR
Pink_NODE_4856_length_6343_cov_3.26606	6343	11	4	Partial	Unassigned	Unassigned	Unassigned	Epsilonpleolipovirus	d__Archaea;p__Halobacteriota;c__Halobacteria;o__Halobacteriales;f__Natrialbaceae;g__Natrinema	94.5	iPHoP-RF;96.10	Pink Lake, Australia	Australia	Low-quality	32.98	HMM-based (lower-bound)	0	dsDNAphage	linear	0
Torrens_NODE_644_length_20303_cov_30.778892	8615	9	5	Partial	Unassigned	Unassigned	Unassigned	Epsilonpleolipovirus	0	0	0	Lake Torrens, Australia	Australia	Low-quality	44.8	HMM-based (lower-bound)	0	dsDNAphage	linear	0
Eyre_NODE_5421_length_8326_cov_3.83001	8326	13	4	Partial	Unassigned	Unassigned	Unassigned	Unassigned	0	0	0	Lake Eyre, Australia	Australia	Low-quality	43.29	HMM-based (lower-bound)	0	dsDNAphage	linear	0
Gairdner_NODE_31289_length_4562_cov_7.348791	4562	7	4	Partial	Unassigned	Unassigned	Unassigned	Unassigned	0	0	0	Lake Gairdner, Australia	Australia	Low-quality	28.33	AAI-based (medium-confidence)	0	ssDNA	linear	0
Gairdner_NODE_3483_length_12076_cov_7.357042	12076	13	5	Partial	Unassigned	Unassigned	Unassigned	Unassigned	0	0	0	Lake Gairdner, Australia	Australia	Medium-quality	62.79	HMM-based (lower-bound)	0	dsDNAphage	linear	0
Pink_NODE_10952_length_4159_cov_2.44298	4159	5	4	Partial	Unassigned	Unassigned	Unassigned	Unassigned	0	0	0	Pink Lake, Australia	Australia	Low-quality	29.63	AAI-based (medium-confidence)	0	dsDNAphage	linear	0
Pink_NODE_3529_length_7511_cov_5.60703	7511	12	4	Partial	Unassigned	Unassigned	Unassigned	Unassigned	0	0	0	Pink Lake, Australia	Australia	Low-quality	39.06	HMM-based (lower-bound)	0	dsDNAphage	linear	0
Pink_NODE_629_length_17795_cov_6.1394	17795	18	4	Partial	Unassigned	Unassigned	Unassigned	Unassigned	0	0	0	Pink Lake, Australia	Australia	High-quality	92.53	HMM-based (lower-bound)	0	dsDNAphage	linear	0
Pink_NODE_6489_length_5459_cov_14.2324	5459	8	5	Partial	Unassigned	Unassigned	Unassigned	Unassigned	0	0	0	Pink Lake, Australia	Australia	Low-quality	28.39	HMM-based (lower-bound)	0	ssDNA	linear	0
Pink_NODE_7523_length_5051_cov_3.56845	5051	7	4	Partial	Unassigned	Unassigned	Unassigned	Unassigned	d__Bacteria;p__Bacteroidota;c__Bacteroidia;o__Flavobacteriales;f__Flavobacteriaceae;g__Flavobacterium	91.8	iPHoP-RF;94.10	Pink Lake, Australia	Australia	Low-quality	26.27	HMM-based (lower-bound)	0	ssDNA	linear	0
Tyrell_NODE_11156_length_5565_cov_5.212704	5565	8	4	Partial	Unassigned	Unassigned	Unassigned	Unassigned	0	0	0	Lake Tyrell, Australia	Australia	Low-quality	28.94	HMM-based (lower-bound)	0	dsDNAphage	linear	0
Tyrell_NODE_2337_length_11321_cov_5.697231	11321	15	4	Partial	Unassigned	Unassigned	Unassigned	Unassigned	0	0	0	Lake Tyrell, Australia	Australia	Medium-quality	58.87	HMM-based (lower-bound)	0	dsDNAphage	linear	0
	10709									57.4138					78.7136		0
