# Supplementary material for: Revisiting evolutionary trajectories and the organization of the Pleolipoviridae family
Source: PLoS Genet. 2023 Oct 13;19(10):e1010998. doi: 10.1371/journal.pgen.1010998 (PMC10599561; doi:10.1371/journal.pgen.1010998)
Supplement: S2 Table — Excel file of S2 Table summarizes the functional prediction of the proteins from the proposed Epsilonpleolipovirus genus. Prediction was performed with interproscan v5 and functional categories were assigned using eggnog-mapper (minimum e-value < 105). (XLSX) [file pgen.1010998.s014.xlsx]

## Sheet: Func_pred_interproscan
S2 Table: Functional prediction Epsilonpleolipovirus
Interproscan prediction
Protein ID	lenght	Database	database acc. N°	Functional prediction	score	evalue	Interpro acc. N°	Interpro description
Frome_NODE_3245_length_9832_cov_9.545771_4	693	TIGRFAM	TIGR01409	TAT_signal_seq: Tat (twin-arginine translocation) pathway signal sequence	45	7e-05	IPR019546	Twin-arginine translocation pathway, signal sequence, bacterial/archaeal
Gairdner_NODE_12003_length_7013_cov_5.306554_3	711	Pfam	PF10518	TAT (twin-arginine translocation) pathway signal sequence	58	1.1e-05	IPR019546	Twin-arginine translocation pathway, signal sequence, bacterial/archaeal
Gairdner_NODE_21431_length_5420_cov_4.609506_4	45	Pfam	PF02697	Putative antitoxin	37	1.1e-06	IPR003847	Putative antitoxin
Gairdner_NODE_9457_length_7768_cov_3.119279_6	352	Pfam	PF18742	REase_DpnII-MboI	351	1.5e-40
Gairdner_NODE_9457_length_7768_cov_3.119279_7	377	Pfam	PF05707	Zonular occludens toxin (Zot)	261	0.00016	IPR008900	Zona occludens toxin, N-terminal
IMGVR_UViG_3300000868_000004_15	1034	TIGRFAM	TIGR04126	PGF_CTERM: PGF-CTERM archaeal protein-sorting signal	1033	2.6e-09	IPR026371	PGF-CTERM archaeal protein-sorting signal
IMGVR_UViG_3300000868_000004_15	1034	TIGRFAM	TIGR04207	halo_sig_pep: surface glycoprotein signal peptide	35	2.4e-13	IPR026452	Surface glycoprotein signal peptide
IMGVR_UViG_3300000868_000004_20	69	Pfam	PF01402	Ribbon-helix-helix protein, copG family	41	2.8e-06	IPR002145	Ribbon-helix-helix protein, CopG
IMGVR_UViG_3300000868_000004_24	314	Pfam	PF00589	Phage integrase family	214	5.5e-10	IPR002104	Integrase, catalytic domain
IMGVR_UViG_3300000868_000004_30	246	Pfam	PF00239	Resolvase, N terminal domain	154	2.8e-24	IPR006119	Resolvase, N-terminal catalytic domain
IMGVR_UViG_3300000868_000004_35	384	Pfam	PF05707	Zonular occludens toxin (Zot)	264	0.00013	IPR008900	Zona occludens toxin, N-terminal
IMGVR_UViG_3300000873_000003_28	312	Pfam	PF09250	Bifunctional DNA primase/polymerase, N-terminal	269	2.2e-07	IPR015330	DNA primase/polymerase, bifunctional, N-terminal
IMGVR_UViG_3300000873_000003_33	171	Pfam	PF04343	Protein of unknown function, DUF488	130	8.4e-09	IPR007438	Protein of unknown function DUF488
IMGVR_UViG_3300005273_000010_1	645	Pfam	PF08706	D5 N terminal like	159	2.9e-05	IPR014818	Bacteriophage/plasmid primase, P4, C-terminal
IMGVR_UViG_3300005273_000010_1	645	TIGRFAM	TIGR01613	primase_Cterm: phage/plasmid primase, P4 family, C-terminal domain	418	1.2e-42	IPR006500	DNA primase, phage/plasmid
IMGVR_UViG_3300005273_000010_10	375	Pfam	PF05707	Zonular occludens toxin (Zot)	265	3.2e-05	IPR008900	Zona occludens toxin, N-terminal
IMGVR_UViG_3300005273_000010_11	59	Pfam	PF02416	mttA/Hcf106 family	56	1.1e-15	IPR003369	Sec-independent protein translocase protein TatA/B/E
IMGVR_UViG_3300005273_000010_11	59	TIGRFAM	TIGR01411	tatAE: twin arginine-targeting protein translocase, TatA/E family	50	3.2e-18	IPR006312	Sec-independent protein translocase protein TatA/E
IMGVR_UViG_3300005273_000010_7	369	Pfam	PF13620	Carboxypeptidase regulatory-like domain	231	1.2e-12
IMGVR_UViG_3300005273_000010_7	369	Pfam	PF13620	Carboxypeptidase regulatory-like domain	144	2.2e-10
IMGVR_UViG_3300010222_000037_10	388	Pfam	PF00801	PKD domain	168	4.4e-06	IPR000601	PKD domain
IMGVR_UViG_3300010222_000037_13	254	Pfam	PF13620	Carboxypeptidase regulatory-like domain	103	3.1e-08
IMGVR_UViG_3300010222_000037_21	325	Pfam	PF09250	Bifunctional DNA primase/polymerase, N-terminal	289	8.3e-07	IPR015330	DNA primase/polymerase, bifunctional, N-terminal
IMGVR_UViG_3300010222_000037_5	94	Pfam	PF08281	Sigma-70, region 4	78	5.9e-11	IPR013249	RNA polymerase sigma factor 70, region 4 type 2
IMGVR_UViG_3300027982_000068_3	274	Pfam	PF13620	Carboxypeptidase regulatory-like domain	121	3.4e-11
IMGVR_UViG_3300027982_000068_7	390	Pfam	PF00801	PKD domain	179	3.9e-08	IPR000601	PKD domain
IMGVR_UViG_3300033522_000019_1	293	Pfam	PF08281	Sigma-70, region 4	268	2.2e-07	IPR013249	RNA polymerase sigma factor 70, region 4 type 2
IMGVR_UViG_3300033522_000019_15	433	Pfam	PF09250	Bifunctional DNA primase/polymerase, N-terminal	300	1.5e-06	IPR015330	DNA primase/polymerase, bifunctional, N-terminal
Pink_NODE_1698_length_10852_cov_6.06659_18	84	Pfam	PF13392	HNH endonuclease	77	4.3e-09	IPR003615	HNH nuclease
Torrens_NODE_644_length_20303_cov_30.778892_1	338	Pfam	PF02899	Phage integrase, N-terminal SAM-like domain	91	1.1e-05	IPR004107	Integrase, SAM-like, N-terminal
Torrens_NODE_644_length_20303_cov_30.778892_1	338	Pfam	PF00589	Phage integrase family	306	6.7e-10	IPR002104	Integrase, catalytic domain
Torrens_NODE_644_length_20303_cov_30.778892_6	383	Pfam	PF05707	Zonular occludens toxin (Zot)	269	5.3e-06	IPR008900	Zona occludens toxin, N-terminal

## Sheet: Func_pred_eggnogmapper
Supplementary Table 4: Functional prediction Epsilonpleolipovirus
Eggnogmapper prediction
Protein ID	seed_eggNOG_ortholog	seed_ortholog_evalue	seed_ortholog_score	best_tax_level	COG Functional cat.	eggNOG free text desc.	taxonomic scope	eggNOG OGs	KEGG_ko	KEGG_Pathway	BRITE
Frome_NODE_3245_length_9832_cov_9.545771_1	797114.C475_11695	2e-26	127.9	Halobacteria	S	Phage plasmid primase, P4 family	Archaea	23WKP@183963,2XYEY@28890,COG3378@1,arCOG06914@2157	ko:K06919		ko00000
Frome_NODE_3245_length_9832_cov_9.545771_9	797304.Natgr_3522	5.2e-87	328.2	Halobacteria			Archaea	23SHS@183963,2XU2I@28890,arCOG08166@1,arCOG08166@2157
Gairdner_NODE_21431_length_5420_cov_4.609506_11	519442.Huta_0800	9.6e-13	80.5	Halobacteria			Archaea	23Y7P@183963,2Y0S7@28890,arCOG08168@1,arCOG08168@2157
Gairdner_NODE_21431_length_5420_cov_4.609506_12	128710.Q25BD1_HIS2V	1.1e-11	77	Viruses			Viruses	4QDRI@10239
Gairdner_NODE_21431_length_5420_cov_4.609506_5	1227495.C487_17435	6.7e-82	311.2	Halobacteria			Archaea	23SHS@183963,2XU2I@28890,arCOG08166@1,arCOG08166@2157
Gairdner_NODE_9457_length_7768_cov_3.119279_6	797302.Halru_0902	2e-56	226.5	Halobacteria			Archaea	23ZRX@183963,2AKRW@1,2N5BG@2157,2Y0XQ@28890
Gairdner_NODE_9457_length_7768_cov_3.119279_7	797304.Natgr_3522	3.8e-90	338.6	Halobacteria			Archaea	23SHS@183963,2XU2I@28890,arCOG08166@1,arCOG08166@2157
IMGVR_UViG_3300000868_000004_15	523841.HFX_0885	3.4e-48	200.7	Halobacteria	S	cell wall organization or biogenesis	Archaea	23TYC@183963,2XVUN@28890,arCOG06273@1,arCOG06273@2157
IMGVR_UViG_3300000868_000004_16	1227453.C444_08395	5.6e-50	204.5	Halobacteria			Archaea	2417K@183963,2Y8AQ@28890,arCOG08099@1,arCOG08099@2157
IMGVR_UViG_3300000868_000004_18	485914.Hmuk_1703	2.5e-22	111.3	Halobacteria	K	transcriptional regulators	Archaea	23YYD@183963,2Y22R@28890,arCOG03923@1,arCOG03923@2157
IMGVR_UViG_3300000868_000004_19	485914.Hmuk_1702	2.8e-35	154.5	Halobacteria	K	transcriptional regulators	Archaea	23X3D@183963,2XYUQ@28890,arCOG03923@1,arCOG03923@2157
IMGVR_UViG_3300000868_000004_2	406552.NJ7G_3204	2.5e-17	95.5	Halobacteria			Archaea	23X6E@183963,2XZRJ@28890,arCOG09038@1,arCOG09038@2157
IMGVR_UViG_3300000868_000004_24	797114.C475_14618	5.4e-90	337.8	Halobacteria	L	Integrase	Archaea	23SJM@183963,2XT8M@28890,COG0582@1,arCOG01250@2157
IMGVR_UViG_3300000868_000004_3	485914.Hmuk_1719	3.1e-24	119	Halobacteria			Archaea	23WUC@183963,2XZKS@28890,arCOG09037@1,arCOG09037@2157
IMGVR_UViG_3300000868_000004_30	797304.Natgr_3504	3e-96	358.2	Halobacteria	L	COG1961 Site-specific recombinases, DNA invertase Pin homologs	Archaea	23XZR@183963,2XZZW@28890,COG1961@1,arCOG03162@2157
IMGVR_UViG_3300000868_000004_31	797302.Halru_2754	2.3e-22	112.1	Halobacteria			Archaea	23Y24@183963,2Y0Q8@28890,arCOG10172@1,arCOG10172@2157
IMGVR_UViG_3300000868_000004_34	797304.Natgr_3522	1.3e-46	193.7	Halobacteria			Archaea	23SHS@183963,2XU2I@28890,arCOG08166@1,arCOG08166@2157
IMGVR_UViG_3300000868_000004_35	797304.Natgr_3522	1e-82	313.9	Halobacteria			Archaea	23SHS@183963,2XU2I@28890,arCOG08166@1,arCOG08166@2157
IMGVR_UViG_3300000873_000003_12	1227495.C487_17435	1.1e-127	463.4	Halobacteria			Archaea	23SHS@183963,2XU2I@28890,arCOG08166@1,arCOG08166@2157
IMGVR_UViG_3300000873_000003_15	523841.HFX_0920	2.1e-84	320.9	Halobacteria	E	thiamine pyrophosphate binding	Archaea	23WZD@183963,2XYYC@28890,COG0028@1,arCOG03657@2157	ko:K01652	ko00290,ko00650,ko00660,ko00770,ko01100,ko01110,ko01130,ko01210,ko01230,map00290,map00650,map00660,map00770,map01100,map01110,map01130,map01210,map01230	ko00000,ko00001,ko00002,ko01000
IMGVR_UViG_3300000873_000003_21	1071085.KK033114_gene657	1.4e-40	174.5	Halobacteria			Archaea	23VGA@183963,28HS2@1,2N5S9@2157,2XWK7@28890
IMGVR_UViG_3300000873_000003_28	1324957.K933_09627	1.6e-17	97.1	Halobacteria	S	Phage plasmid primase, P4 family	Archaea	23WKP@183963,2XYEY@28890,COG3378@1,arCOG06914@2157,arCOG08578@1,arCOG08578@2157	ko:K06919		ko00000
IMGVR_UViG_3300000873_000003_33	1114856.C496_01346	1.3e-29	136.3	Halobacteria	S	Protein of unknown function, DUF488	Archaea	23VHF@183963,2XWSX@28890,COG5483@1,arCOG00723@2157
IMGVR_UViG_3300005273_000010_1	523841.HFX_3008	4.6e-104	385.6	Halobacteria	S	Phage plasmid primase, P4 family	Archaea	23WKP@183963,2XYEY@28890,COG3378@1,arCOG06914@2157	ko:K06919		ko00000
IMGVR_UViG_3300005273_000010_10	797304.Natgr_3522	2.2e-90	339.3	Halobacteria			Archaea	23SHS@183963,2XU2I@28890,arCOG08166@1,arCOG08166@2157
IMGVR_UViG_3300005273_000010_11	416348.Hlac_0988	9.1e-15	85.5	Halobacteria	U	Part of the twin-arginine translocation (Tat) system that transports large folded proteins containing a characteristic twin-arginine motif in their signal peptide across membranes. TatA could form the protein-conducting channel of the Tat system	Archaea	23XEX@183963,2XZZ6@28890,COG1826@1,arCOG02694@2157	ko:K03116	ko03060,ko03070,map03060,map03070	ko00000,ko00001,ko00002,ko02044
IMGVR_UViG_3300005273_000010_13	1070774.J07HN4v3_02473	7.6e-99	366.7	Halobacteria			Archaea	23S4S@183963,2XTUX@28890,arCOG06352@1,arCOG06352@2157
IMGVR_UViG_3300005273_000010_15	1070774.J07HN4v3_00728	1.1e-42	179.1	Halobacteria			Archaea	23WXS@183963,2XY1V@28890,arCOG04747@1,arCOG04747@2157
IMGVR_UViG_3300005273_000010_5	309800.C498_19619	3.8e-10	72.8	Halobacteria			Archaea	23UJG@183963,2XW8C@28890,arCOG07782@1,arCOG07782@2157
IMGVR_UViG_3300005273_000010_7	218284.CCDN010000001_gene445	1.5e-06	60.8	Bacillus	M	cell wall anchor domain	Bacteria	1TQBI@1239,1ZD6Z@1386,4HBAT@91061,COG4932@1,COG4932@2
IMGVR_UViG_3300010222_000037_10	1457250.BBMO01000001_gene1581	2.2e-08	67	Euryarchaeota	G	Periplasmic copper-binding protein (NosD)	Archaea	2XUY6@28890,COG3291@1,arCOG02508@2157,arCOG02510@2157,arCOG02526@1,arCOG02526@2157,arCOG03499@1,arCOG03499@2157
IMGVR_UViG_3300010222_000037_12	309800.C498_11576	3.8e-56	226.1	Halobacteria			Archaea	23VF3@183963,2XWTE@28890,arCOG07782@1,arCOG07782@2157
IMGVR_UViG_3300010222_000037_21	1324957.K933_09627	8.2e-17	94.7	Halobacteria	S	Phage plasmid primase, P4 family	Archaea	23WKP@183963,2XYEY@28890,COG3378@1,arCOG06914@2157,arCOG08578@1,arCOG08578@2157	ko:K06919		ko00000
IMGVR_UViG_3300010222_000037_8	1227495.C487_17435	1.8e-114	419.5	Halobacteria			Archaea	23SHS@183963,2XU2I@28890,arCOG08166@1,arCOG08166@2157
IMGVR_UViG_3300027982_000068_5	309800.C498_11576	1.2e-60	241.1	Halobacteria			Archaea	23VF3@183963,2XWTE@28890,arCOG07782@1,arCOG07782@2157
IMGVR_UViG_3300027982_000068_9	1227495.C487_17435	3e-114	418.7	Halobacteria			Archaea	23SHS@183963,2XU2I@28890,arCOG08166@1,arCOG08166@2157
IMGVR_UViG_3300027982_000076_2	519442.Huta_0797	2e-09	68.9	Archaea			Archaea	arCOG09098@1,arCOG09098@2157
IMGVR_UViG_3300027982_000076_5	797114.C475_15233	5.9e-55	222.2	Halobacteria			Archaea	23YPK@183963,2Y1Z2@28890,arCOG07782@1,arCOG07782@2157
IMGVR_UViG_3300027982_000076_6	519442.Huta_0800	1.8e-09	69.7	Halobacteria			Archaea	23Y7P@183963,2Y0S7@28890,arCOG08168@1,arCOG08168@2157
IMGVR_UViG_3300027982_000076_8	1227495.C487_17435	2.9e-85	322.4	Halobacteria			Archaea	23SHS@183963,2XU2I@28890,arCOG08166@1,arCOG08166@2157
IMGVR_UViG_3300033522_000019_12	547559.Nmag_3426	5e-11	73.9	Halobacteria			Archaea	24046@183963,2CHB0@1,2N5YA@2157,2Y4SQ@28890
IMGVR_UViG_3300033522_000019_15	1324957.K933_09627	1.3e-14	87.8	Halobacteria	S	Phage plasmid primase, P4 family	Archaea	23WKP@183963,2XYEY@28890,COG3378@1,arCOG06914@2157,arCOG08578@1,arCOG08578@2157	ko:K06919		ko00000
IMGVR_UViG_3300033522_000019_20	1227495.C487_17435	4.9e-96	358.2	Halobacteria			Archaea	23SHS@183963,2XU2I@28890,arCOG08166@1,arCOG08166@2157
IMGVR_UViG_3300033522_000019_22	485914.Hmuk_0458	2e-11	76.6	Halobacteria			Archaea	23Y7P@183963,2Y0S7@28890,arCOG08168@1,arCOG08168@2157
IMGVR_UViG_3300033522_000019_23	485914.Hmuk_0956	1.6e-70	273.9	Halobacteria			Archaea	23VF3@183963,2XWTE@28890,arCOG07782@1,arCOG07782@2157
IMGVR_UViG_3300033522_000019_24	519442.Huta_0797	2.9e-10	71.6	Archaea			Archaea	arCOG09098@1,arCOG09098@2157
Pink_NODE_1698_length_10852_cov_6.06659_18	797114.C475_15203	1.2e-07	62.4	Halobacteria			Archaea	240JT@183963,28I26@1,2N62S@2157,2Y5CP@28890
Pink_NODE_1698_length_10852_cov_6.06659_5	519442.Huta_0800	6.6e-19	100.9	Halobacteria			Archaea	23Y7P@183963,2Y0S7@28890,arCOG08168@1,arCOG08168@2157
Pink_NODE_1698_length_10852_cov_6.06659_8	1227495.C487_17435	2.9e-88	332.4	Halobacteria			Archaea	23SHS@183963,2XU2I@28890,arCOG08166@1,arCOG08166@2157
Pink_NODE_4856_length_6343_cov_3.26606_10	128710.Q25BD1_HIS2V	1.7e-17	97.8	Viruses			Viruses	4QDRI@10239
Pink_NODE_4856_length_6343_cov_3.26606_7	1227495.C487_17435	1.3e-96	360.1	Halobacteria			Archaea	23SHS@183963,2XU2I@28890,arCOG08166@1,arCOG08166@2157
Pink_NODE_4856_length_6343_cov_3.26606_9	519442.Huta_0800	2.7e-17	95.5	Halobacteria			Archaea	23Y7P@183963,2Y0S7@28890,arCOG08168@1,arCOG08168@2157
Torrens_NODE_644_length_20303_cov_30.778892_1	268739.Nmlp_2929	4.2e-96	358.2	Halobacteria	L	Integrase	Archaea	23SJM@183963,2XT8M@28890,COG0582@1,arCOG01250@2157
Torrens_NODE_644_length_20303_cov_30.778892_6	797304.Natgr_3522	4.2e-68	265.4	Halobacteria			Archaea	23SHS@183963,2XU2I@28890,arCOG08166@1,arCOG08166@2157
