# Supplementary material for: Revisiting evolutionary trajectories and the organization of the Pleolipoviridae family
Source: PLoS Genet. 2023 Oct 13;19(10):e1010998. doi: 10.1371/journal.pgen.1010998 (PMC10599561; doi:10.1371/journal.pgen.1010998)
Supplement: S3 Table — Excel file of S3 Table summarizes the completeness and quality assessment performed with CheckV for all pleolipovirus-like contigs detected in the metagenomic data generated in this study (minimum contig length 2kb). Average values of length, viral and total gene count, host genes, completeness and contamination are indicated at the bottom of each respective column. Database version 1.4 (Aug 27, 2022) was used. (XLSX) [file pgen.1010998.s015.xlsx]

## Sheet: quality_summary
S3 Table: Pleolipovirus-like elements from Australian hypersaline lakes.
contig_id	contig_length	provirus	proviral_length	gene_count	viral_genes	host_genes	checkv_quality	miuvig_quality	completeness	completeness_method	contamination	kmer_freq	warnings
Becking_NODE_22801_length_2479_cov_2.62789	2479	Yes	1411	4	2	1	Low-quality	Genome-fragment	7.34	HMM-based (lower-bound)	43.08	1
Becking_NODE_27763_length_2229_cov_5.01886	2229	No	NA	3	2	0	Low-quality	Genome-fragment	11.59	HMM-based (lower-bound)	0	1
Becking_NODE_3020_length_6891_cov_15.2989	6891	Yes	1680	10	2	3	Low-quality	Genome-fragment	8.74	HMM-based (lower-bound)	75.62	1
Bumbago_NODE_23904_length_2356_cov_3.89352	2356	No	NA	2	2	0	Low-quality	Genome-fragment	12.25	HMM-based (lower-bound)	0	1
Bumbago_NODE_29016_length_2122_cov_7.28689	2122	No	NA	4	3	0	Low-quality	Genome-fragment	15.61	AAI-based (medium-confidence)	0	1
Bumbago_NODE_30103_length_2079_cov_3.1413	2079	No	NA	4	4	0	Low-quality	Genome-fragment	18.52	AAI-based (medium-confidence)	0	1
Bumbago_NODE_31379_length_2033_cov_2.01314	2033	No	NA	4	3	0	Low-quality	Genome-fragment	21.22	AAI-based (medium-confidence)	0	1
Bumbago_NODE_3572_length_6235_cov_3.70081	6235	No	NA	7	5	0	Low-quality	Genome-fragment	32.42	HMM-based (lower-bound)	0	1
Eyre_NODE_1573_length_15027_cov_5.79842	15027	No	NA	20	5	1	High-quality	High-quality	100	AAI-based (medium-confidence)	0	1
Eyre_NODE_26124_length_3890_cov_2.80339	3890	No	NA	6	4	0	Low-quality	Genome-fragment	20.23	HMM-based (lower-bound)	0	1
Eyre_NODE_33675_length_3430_cov_2.95585	3430	No	NA	6	2	0	Low-quality	Genome-fragment	17.84	HMM-based (lower-bound)	0	1
Eyre_NODE_38384_length_3213_cov_4.21723	3213	No	NA	5	4	0	Low-quality	Genome-fragment	28.53	AAI-based (medium-confidence)	0	1
Eyre_NODE_5421_length_8326_cov_3.83001	8326	No	NA	13	4	1	Low-quality	Genome-fragment	43.29	HMM-based (lower-bound)	0	1
Eyre_NODE_92211_length_2051_cov_5.01703	2051	No	NA	3	2	0	Low-quality	Genome-fragment	10.67	HMM-based (lower-bound)	0	1
Eyresouth_NODE_18868_length_3401_cov_3.91662	3401	No	NA	5	4	0	Low-quality	Genome-fragment	17.69	HMM-based (lower-bound)	0	1
Eyresouth_NODE_38125_length_2299_cov_4.06684	2299	No	NA	2	1	0	Low-quality	Genome-fragment	11.95	HMM-based (lower-bound)	0	1
Eyresouth_NODE_40760_length_2216_cov_1.7441	2216	No	NA	3	2	0	Low-quality	Genome-fragment	11.52	HMM-based (lower-bound)	0	1
Eyresouth_NODE_42368_length_2169_cov_1.70766	2169	No	NA	3	1	0	Low-quality	Genome-fragment	21.18	AAI-based (medium-confidence)	0	1
Eyresouth_NODE_43640_length_2133_cov_3.31328	2133	No	NA	3	2	0	Low-quality	Genome-fragment	11.09	HMM-based (lower-bound)	0	1
Frome_NODE_10076_length_5670_cov_8.711665	5670	Yes	3132	8	3	1	Low-quality	Genome-fragment	25.61	AAI-based (medium-confidence)	44.76	1
Frome_NODE_10471_length_5572_cov_3.822186	5572	No	NA	7	4	0	Low-quality	Genome-fragment	28.97	HMM-based (lower-bound)	0	1
Frome_NODE_21760_length_3880_cov_3.266928	3880	No	NA	4	1	0	Low-quality	Genome-fragment	20.18	HMM-based (lower-bound)	0	1
Frome_NODE_23385_length_3743_cov_7.385846	3743	No	NA	6	3	0	Low-quality	Genome-fragment	37.72	AAI-based (high-confidence)	0	1
Frome_NODE_3245_length_9832_cov_9.545771	9832	No	NA	10	4	0	Medium-quality	Genome-fragment	51.13	HMM-based (lower-bound)	0	1
Frome_NODE_32810_length_3161_cov_3.311333	3161	Yes	2511	6	2	1	Low-quality	Genome-fragment	13.06	HMM-based (lower-bound)	20.56	1
Frome_NODE_40163_length_2863_cov_2.976140	2863	No	NA	4	4	0	Low-quality	Genome-fragment	17.89	AAI-based (high-confidence)	0	1
Frome_NODE_45504_length_2689_cov_3.329537	2689	No	NA	3	3	0	Low-quality	Genome-fragment	20.97	AAI-based (medium-confidence)	0	1
Frome_NODE_50374_length_2556_cov_7.268693	2556	No	NA	3	2	0	Low-quality	Genome-fragment	17.74	AAI-based (high-confidence)	0	1
Frome_NODE_9743_length_5764_cov_5.160799	5764	Yes	3863	7	4	1	Low-quality	Genome-fragment	37.34	AAI-based (medium-confidence)	32.98	1
Gairdner_NODE_102610_length_2617_cov_3.973849	2617	No	NA	3	3	0	Low-quality	Genome-fragment	28.08	AAI-based (medium-confidence)	0	1
Gairdner_NODE_104492_length_2595_cov_3.372835	2595	No	NA	5	3	0	Low-quality	Genome-fragment	13.49	HMM-based (lower-bound)	0	1
Gairdner_NODE_105233_length_2587_cov_2.806872	2587	No	NA	1	1	0	Low-quality	Genome-fragment	13.45	HMM-based (lower-bound)	0	1
Gairdner_NODE_10822_length_7318_cov_11.667217	7318	No	NA	12	5	0	Low-quality	Genome-fragment	38.05	HMM-based (lower-bound)	0	1	low-confidence DTR
Gairdner_NODE_108262_length_2552_cov_5.504205	2552	No	NA	3	2	0	Low-quality	Genome-fragment	22.66	AAI-based (medium-confidence)	0	1
Gairdner_NODE_108268_length_2552_cov_4.838206	2552	No	NA	4	3	0	Low-quality	Genome-fragment	19.82	AAI-based (medium-confidence)	0	1
Gairdner_NODE_109167_length_2543_cov_2.475482	2543	No	NA	3	3	0	Low-quality	Genome-fragment	21.73	AAI-based (medium-confidence)	0	1
Gairdner_NODE_11252_length_7204_cov_6.107148	7204	No	NA	9	5	0	Low-quality	Genome-fragment	37.46	HMM-based (lower-bound)	0	1	low-confidence DTR
Gairdner_NODE_113411_length_2497_cov_2.106880	2497	No	NA	3	2	0	Low-quality	Genome-fragment	12.98	HMM-based (lower-bound)	0	1
Gairdner_NODE_113622_length_2494_cov_3.888479	2494	No	NA	3	2	0	Low-quality	Genome-fragment	12.97	HMM-based (lower-bound)	0	1
Gairdner_NODE_114773_length_2483_cov_2.402389	2483	No	NA	3	3	0	Low-quality	Genome-fragment	12.91	HMM-based (lower-bound)	0	1
Gairdner_NODE_116683_length_2463_cov_6.341777	2463	No	NA	4	3	0	Low-quality	Genome-fragment	12.81	HMM-based (lower-bound)	0	1
Gairdner_NODE_117003_length_2460_cov_2.943867	2460	No	NA	5	2	0	Low-quality	Genome-fragment	12.79	HMM-based (lower-bound)	0	1
Gairdner_NODE_117469_length_2456_cov_1.588505	2456	Yes	972	5	1	1	Low-quality	Genome-fragment	5.05	HMM-based (lower-bound)	60.42	1
Gairdner_NODE_117612_length_2454_cov_4.587328	2454	Yes	1218	3	2	1	Low-quality	Genome-fragment	6.33	HMM-based (lower-bound)	50.37	1
Gairdner_NODE_12003_length_7013_cov_5.306554	7013	Yes	5714	8	4	1	Low-quality	Genome-fragment	29.71	HMM-based (lower-bound)	18.52	1
Gairdner_NODE_121600_length_2415_cov_6.042797	2415	No	NA	4	2	0	Low-quality	Genome-fragment	12.56	HMM-based (lower-bound)	0	1
Gairdner_NODE_124588_length_2387_cov_3.255575	2387	No	NA	4	1	0	Low-quality	Genome-fragment	12.41	HMM-based (lower-bound)	0	1
Gairdner_NODE_125493_length_2379_cov_3.466437	2379	No	NA	2	1	0	Low-quality	Genome-fragment	12.37	HMM-based (lower-bound)	0	1
Gairdner_NODE_131390_length_2327_cov_5.406250	2327	No	NA	3	1	0	Low-quality	Genome-fragment	12.1	HMM-based (lower-bound)	0	1
Gairdner_NODE_133377_length_2311_cov_1.919770	2311	Yes	1554	3	1	1	Low-quality	Genome-fragment	8.08	HMM-based (lower-bound)	32.76	1
Gairdner_NODE_136870_length_2282_cov_3.934441	2282	No	NA	4	3	0	Low-quality	Genome-fragment	11.87	HMM-based (lower-bound)	0	1
Gairdner_NODE_138657_length_2268_cov_3.551740	2268	No	NA	3	2	0	Low-quality	Genome-fragment	11.79	HMM-based (lower-bound)	0	1
Gairdner_NODE_139108_length_2265_cov_1.864253	2265	No	NA	5	3	0	Low-quality	Genome-fragment	11.78	HMM-based (lower-bound)	0	1
Gairdner_NODE_139186_length_2264_cov_3.510186	2264	No	NA	3	3	0	Low-quality	Genome-fragment	17.01	AAI-based (medium-confidence)	0	1
Gairdner_NODE_142533_length_2238_cov_3.662391	2238	No	NA	3	3	0	Low-quality	Genome-fragment	16.12	AAI-based (high-confidence)	0	1
Gairdner_NODE_144923_length_2220_cov_4.208314	2220	No	NA	2	2	0	Low-quality	Genome-fragment	11.54	HMM-based (lower-bound)	0	1
Gairdner_NODE_145373_length_2217_cov_2.698427	2217	No	NA	3	2	0	Low-quality	Genome-fragment	25.12	AAI-based (high-confidence)	0	1
Gairdner_NODE_147580_length_2201_cov_4.632805	2201	No	NA	3	3	0	Low-quality	Genome-fragment	11.45	HMM-based (lower-bound)	0	1
Gairdner_NODE_15_length_128941_cov_25.552636	128941	No	NA	145	6	82	High-quality	High-quality	100	HMM-based (lower-bound)	0	1
Gairdner_NODE_159111_length_2124_cov_7.168681	2124	No	NA	1	1	0	Low-quality	Genome-fragment	11.04	HMM-based (lower-bound)	0	1
Gairdner_NODE_159482_length_2122_cov_2.751814	2122	No	NA	3	2	0	Low-quality	Genome-fragment	11.03	HMM-based (lower-bound)	0	1
Gairdner_NODE_160467_length_2115_cov_4.636408	2115	No	NA	2	1	0	Low-quality	Genome-fragment	11	HMM-based (lower-bound)	0	1
Gairdner_NODE_160899_length_2112_cov_14.818182	2112	No	NA	2	2	0	Low-quality	Genome-fragment	10.98	HMM-based (lower-bound)	0	1
Gairdner_NODE_161349_length_2110_cov_2.225791	2110	Yes	1163	3	2	1	Low-quality	Genome-fragment	6.05	HMM-based (lower-bound)	44.88	1
Gairdner_NODE_165280_length_2085_cov_28.572414	2085	No	NA	1	1	0	Low-quality	Genome-fragment	10.84	HMM-based (lower-bound)	0	1
Gairdner_NODE_167825_length_2071_cov_1.425595	2071	No	NA	3	2	0	Low-quality	Genome-fragment	10.77	HMM-based (lower-bound)	0	1
Gairdner_NODE_16940_length_6025_cov_4.241206	6025	No	NA	8	4	0	Medium-quality	Genome-fragment	56.79	AAI-based (medium-confidence)	0	1
Gairdner_NODE_169416_length_2061_cov_6.618146	2061	No	NA	3	3	0	Low-quality	Genome-fragment	10.72	HMM-based (lower-bound)	0	1
Gairdner_NODE_172154_length_2046_cov_2.460070	2046	No	NA	5	1	0	Low-quality	Genome-fragment	10.64	HMM-based (lower-bound)	0	1
Gairdner_NODE_178727_length_2009_cov_3.654555	2009	No	NA	4	1	0	Low-quality	Genome-fragment	10.45	HMM-based (lower-bound)	0	1
Gairdner_NODE_179435_length_2005_cov_11.777436	2005	No	NA	3	2	0	Low-quality	Genome-fragment	10.43	HMM-based (lower-bound)	0	1
Gairdner_NODE_179847_length_2003_cov_6.508214	2003	No	NA	1	1	0	Low-quality	Genome-fragment	14.13	AAI-based (medium-confidence)	0	1
Gairdner_NODE_180157_length_2002_cov_2.307139	2002	No	NA	4	4	0	Low-quality	Genome-fragment	16.32	AAI-based (medium-confidence)	0	1
Gairdner_NODE_18102_length_5847_cov_3.182666	5847	No	NA	8	6	0	Medium-quality	Genome-fragment	53.34	AAI-based (medium-confidence)	0	1
Gairdner_NODE_20592_length_5519_cov_10.123902	5519	No	NA	8	4	0	Low-quality	Genome-fragment	47.49	AAI-based (medium-confidence)	0	1
Gairdner_NODE_20979_length_5472_cov_4.087318	5472	No	NA	9	4	0	Low-quality	Genome-fragment	28.45	HMM-based (lower-bound)	0	1
Gairdner_NODE_21431_length_5420_cov_4.609506	5420	No	NA	12	5	0	Low-quality	Genome-fragment	28.18	HMM-based (lower-bound)	0	1
Gairdner_NODE_21994_length_5354_cov_4.692772	5354	No	NA	7	5	0	Low-quality	Genome-fragment	38.28	AAI-based (medium-confidence)	0	1
Gairdner_NODE_22215_length_5329_cov_3.885855	5329	No	NA	7	5	0	Low-quality	Genome-fragment	38.18	AAI-based (medium-confidence)	0	1
Gairdner_NODE_23862_length_5163_cov_5.562451	5163	No	NA	9	2	0	Low-quality	Genome-fragment	38.33	AAI-based (medium-confidence)	0	1
Gairdner_NODE_2548_length_13785_cov_6.082593	13785	No	NA	22	8	0	Medium-quality	Genome-fragment	71.68	HMM-based (lower-bound)	0	1
Gairdner_NODE_2845_length_13157_cov_12.724775	13157	No	NA	15	7	1	High-quality	High-quality	93.26	AAI-based (medium-confidence)	0	1
Gairdner_NODE_31289_length_4562_cov_7.348791	4562	No	NA	7	4	0	Low-quality	Genome-fragment	28.33	AAI-based (medium-confidence)	0	1
Gairdner_NODE_31859_length_4523_cov_4.150850	4523	No	NA	8	2	0	Low-quality	Genome-fragment	28.09	AAI-based (high-confidence)	0	1
Gairdner_NODE_34412_length_4370_cov_4.137196	4370	No	NA	4	3	0	Low-quality	Genome-fragment	38.18	AAI-based (medium-confidence)	0	1
Gairdner_NODE_3483_length_12076_cov_7.357042	12076	No	NA	13	5	1	Medium-quality	Genome-fragment	62.79	HMM-based (lower-bound)	0	1
Gairdner_NODE_34882_length_4345_cov_4.326807	4345	No	NA	4	3	0	Low-quality	Genome-fragment	26.99	AAI-based (medium-confidence)	0	1
Gairdner_NODE_37216_length_4219_cov_4.085255	4219	No	NA	6	3	0	Low-quality	Genome-fragment	45.29	AAI-based (medium-confidence)	0	1
Gairdner_NODE_4036_length_11340_cov_6.727780	11340	No	NA	16	9	0	Medium-quality	Genome-fragment	58.97	HMM-based (lower-bound)	0	1
Gairdner_NODE_41460_length_4009_cov_3.116591	4009	No	NA	4	4	0	Low-quality	Genome-fragment	20.85	HMM-based (lower-bound)	0	1
Gairdner_NODE_42201_length_3975_cov_2.763776	3975	No	NA	5	4	0	Low-quality	Genome-fragment	29.13	AAI-based (medium-confidence)	0	1
Gairdner_NODE_42527_length_3961_cov_3.663594	3961	No	NA	5	4	0	Low-quality	Genome-fragment	41.37	AAI-based (medium-confidence)	0	1
Gairdner_NODE_43928_length_3902_cov_2.501430	3902	No	NA	7	2	0	Low-quality	Genome-fragment	36.95	AAI-based (medium-confidence)	0	1
Gairdner_NODE_44778_length_3868_cov_3.377918	3868	No	NA	5	3	0	Low-quality	Genome-fragment	32.23	AAI-based (medium-confidence)	0	1
Gairdner_NODE_44824_length_3866_cov_5.385726	3866	No	NA	5	4	0	Low-quality	Genome-fragment	20.1	HMM-based (lower-bound)	0	1
Gairdner_NODE_46037_length_3820_cov_9.271448	3820	No	NA	5	4	0	Low-quality	Genome-fragment	19.86	HMM-based (lower-bound)	0	1
Gairdner_NODE_47416_length_3769_cov_2.951804	3769	Yes	2903	5	3	1	Low-quality	Genome-fragment	15.1	HMM-based (lower-bound)	22.98	1
Gairdner_NODE_52267_length_3599_cov_22.028781	3599	No	NA	6	3	0	Low-quality	Genome-fragment	22.35	AAI-based (medium-confidence)	0	1
Gairdner_NODE_52790_length_3582_cov_3.133258	3582	No	NA	6	3	0	Low-quality	Genome-fragment	27.37	AAI-based (medium-confidence)	0	1
Gairdner_NODE_54453_length_3532_cov_3.622663	3532	Yes	2910	5	3	1	Low-quality	Genome-fragment	15.13	HMM-based (lower-bound)	17.61	1
Gairdner_NODE_55119_length_3512_cov_3.201331	3512	No	NA	5	2	0	Low-quality	Genome-fragment	18.26	HMM-based (lower-bound)	0	1
Gairdner_NODE_55713_length_3493_cov_7.779814	3493	No	NA	4	2	0	Low-quality	Genome-fragment	18.16	HMM-based (lower-bound)	0	1
Gairdner_NODE_57674_length_3438_cov_3.456400	3438	No	NA	5	2	0	Low-quality	Genome-fragment	17.88	HMM-based (lower-bound)	0	1
Gairdner_NODE_61839_length_3328_cov_5.004888	3328	No	NA	7	1	0	Low-quality	Genome-fragment	17.31	HMM-based (lower-bound)	0	1
Gairdner_NODE_62591_length_3310_cov_3.544086	3310	No	NA	4	2	0	Low-quality	Genome-fragment	17.21	HMM-based (lower-bound)	0	1
Gairdner_NODE_62801_length_3305_cov_2.963077	3305	No	NA	3	1	0	Low-quality	Genome-fragment	17.19	HMM-based (lower-bound)	0	1
Gairdner_NODE_66767_length_3210_cov_2.407607	3210	No	NA	4	4	0	Low-quality	Genome-fragment	16.69	HMM-based (lower-bound)	0	1
Gairdner_NODE_71042_length_3115_cov_4.455882	3115	No	NA	4	3	0	Low-quality	Genome-fragment	16.2	HMM-based (lower-bound)	0	1
Gairdner_NODE_71259_length_3110_cov_5.271358	3110	No	NA	4	3	0	Low-quality	Genome-fragment	16.17	HMM-based (lower-bound)	0	1
Gairdner_NODE_75469_length_3027_cov_5.151413	3027	No	NA	5	4	0	Low-quality	Genome-fragment	30.81	AAI-based (medium-confidence)	0	1
Gairdner_NODE_8064_length_8334_cov_5.777751	8334	No	NA	14	5	0	Low-quality	Genome-fragment	43.34	HMM-based (lower-bound)	0	1
Gairdner_NODE_84184_length_2878_cov_3.407014	2878	No	NA	4	4	0	Low-quality	Genome-fragment	14.97	HMM-based (lower-bound)	0	1
Gairdner_NODE_84732_length_2869_cov_1.869225	2869	No	NA	6	2	0	Low-quality	Genome-fragment	14.92	HMM-based (lower-bound)	0	1
Gairdner_NODE_84739_length_2868_cov_10.126200	2868	No	NA	4	4	0	Low-quality	Genome-fragment	14.91	HMM-based (lower-bound)	0	1
Gairdner_NODE_87184_length_2829_cov_4.874189	2829	No	NA	3	3	0	Low-quality	Genome-fragment	30.17	AAI-based (high-confidence)	0	1
Gairdner_NODE_89372_length_2796_cov_3.478293	2796	No	NA	4	2	0	Low-quality	Genome-fragment	14.54	HMM-based (lower-bound)	0	1
Gairdner_NODE_89998_length_2786_cov_27.957891	2786	No	NA	5	3	0	Low-quality	Genome-fragment	24.84	AAI-based (medium-confidence)	0	1
Gairdner_NODE_91214_length_2768_cov_3.767785	2768	No	NA	4	3	0	Low-quality	Genome-fragment	14.39	HMM-based (lower-bound)	0	1
Gairdner_NODE_9179_length_7870_cov_19.192067	7870	No	NA	12	9	0	Medium-quality	Genome-fragment	65.33	AAI-based (medium-confidence)	0	1	low-confidence DTR
Gairdner_NODE_92201_length_2754_cov_2.337162	2754	No	NA	4	2	0	Low-quality	Genome-fragment	20.44	AAI-based (medium-confidence)	0	1
Gairdner_NODE_9457_length_7768_cov_3.119279	7768	No	NA	10	4	1	Low-quality	Genome-fragment	40.39	HMM-based (lower-bound)	0	1
Gairdner_NODE_98230_length_2672_cov_4.261368	2672	No	NA	4	2	0	Low-quality	Genome-fragment	26.35	AAI-based (medium-confidence)	0	1
Gairdner_NODE_99137_length_2660_cov_3.892514	2660	Yes	895	2	1	1	Low-quality	Genome-fragment	4.65	HMM-based (lower-bound)	66.35	1
Hardy_NODE_13710_length_3131_cov_3.15052	3131	No	NA	5	1	0	Low-quality	Genome-fragment	16.28	HMM-based (lower-bound)	0	1
Hardy_NODE_14844_length_3006_cov_3.11555	3006	No	NA	3	2	0	Low-quality	Genome-fragment	15.63	HMM-based (lower-bound)	0	1
Hardy_NODE_19370_length_2596_cov_2.80244	2596	No	NA	3	2	0	Low-quality	Genome-fragment	13.5	HMM-based (lower-bound)	0	1
Hardy_NODE_21049_length_2482_cov_23.4429	2482	No	NA	2	2	0	Low-quality	Genome-fragment	12.91	HMM-based (lower-bound)	0	1
Hardy_NODE_22223_length_2413_cov_3.28075	2413	No	NA	4	3	0	Low-quality	Genome-fragment	21.68	AAI-based (high-confidence)	0	1
Hardy_NODE_24160_length_2307_cov_2.87611	2307	No	NA	3	2	0	Low-quality	Genome-fragment	12	HMM-based (lower-bound)	0	1
Hardy_NODE_25897_length_2223_cov_3.36624	2223	No	NA	3	1	0	Low-quality	Genome-fragment	11.56	HMM-based (lower-bound)	0	1
Hardy_NODE_30399_length_2042_cov_2.04882	2042	No	NA	4	1	0	Low-quality	Genome-fragment	10.62	HMM-based (lower-bound)	0	1
Hardy_NODE_30909_length_2023_cov_3.64888	2023	No	NA	4	1	0	Low-quality	Genome-fragment	17.84	AAI-based (high-confidence)	0	1
Hardy_NODE_3119_length_7100_cov_4.11682	7100	Yes	6439	8	4	1	Low-quality	Genome-fragment	39.85	AAI-based (medium-confidence)	9.31	1
Hardy_NODE_5076_length_5415_cov_3.31884	5415	Yes	1322	6	1	4	Low-quality	Genome-fragment	6.87	HMM-based (lower-bound)	75.59	1
Hardy_NODE_6155_length_4868_cov_2.31186	4868	Yes	2283	6	3	2	Low-quality	Genome-fragment	11.87	HMM-based (lower-bound)	53.1	1
Hardy_NODE_8455_length_4080_cov_4.4728	4080	No	NA	5	2	0	Low-quality	Genome-fragment	37.04	AAI-based (medium-confidence)	0	1
Hardy_NODE_9008_length_3942_cov_3.04554	3942	No	NA	5	4	0	Low-quality	Genome-fragment	20.5	HMM-based (lower-bound)	0	1
Kenyon_NODE_12693_length_3483_cov_3.94282	3483	No	NA	3	3	0	Low-quality	Genome-fragment	18.11	HMM-based (lower-bound)	0	1
Kenyon_NODE_27140_length_2261_cov_2.06845	2261	No	NA	3	1	0	Low-quality	Genome-fragment	11.76	HMM-based (lower-bound)	0	1
Kenyon_NODE_30379_length_2118_cov_16.8396	2118	Yes	1369	3	2	1	Low-quality	Genome-fragment	9.81	AAI-based (medium-confidence)	35.36	1
Kenyon_NODE_31507_length_2076_cov_2.58882	2076	No	NA	3	2	0	Low-quality	Genome-fragment	10.8	HMM-based (lower-bound)	0	1
Pink_NODE_10269_length_4293_cov_5.76994	4293	No	NA	5	3	0	Low-quality	Genome-fragment	22.32	HMM-based (lower-bound)	0	1
Pink_NODE_10681_length_4207_cov_4.53035	4207	No	NA	5	5	0	Low-quality	Genome-fragment	31.13	AAI-based (medium-confidence)	0	1
Pink_NODE_10952_length_4159_cov_2.44298	4159	No	NA	5	5	0	Low-quality	Genome-fragment	29.12	AAI-based (medium-confidence)	0	1
Pink_NODE_11875_length_3992_cov_8.26289	3992	No	NA	8	5	0	Low-quality	Genome-fragment	35.58	AAI-based (high-confidence)	0	1
Pink_NODE_13510_length_3722_cov_3.72484	3722	No	NA	4	3	0	Low-quality	Genome-fragment	19.35	HMM-based (lower-bound)	0	1
Pink_NODE_13902_length_3667_cov_8.90365	3667	No	NA	6	4	0	Low-quality	Genome-fragment	19.07	HMM-based (lower-bound)	0	1
Pink_NODE_15538_length_3455_cov_4.38	3455	No	NA	9	2	0	Low-quality	Genome-fragment	21.38	AAI-based (medium-confidence)	0	1
Pink_NODE_1698_length_10852_cov_6.06659	10852	No	NA	19	6	0	Low-quality	Genome-fragment	6.09	HMM-based (lower-bound)	0	1	low-confidence ITR
Pink_NODE_18048_length_3193_cov_7.1979	3193	No	NA	4	1	0	Low-quality	Genome-fragment	16.6	HMM-based (lower-bound)	0	1	low-confidence DTR
Pink_NODE_1831_length_10460_cov_29.9275	10460	No	NA	21	7	0	Low-quality	Genome-fragment	5.88	HMM-based (lower-bound)	0	1	low-confidence ITR
Pink_NODE_1952_length_10100_cov_25.7653	10100	No	NA	13	4	0	Medium-quality	Genome-fragment	62.73	AAI-based (medium-confidence)	0	1
Pink_NODE_19691_length_3051_cov_5.15421	3051	No	NA	4	2	0	Low-quality	Genome-fragment	15.87	HMM-based (lower-bound)	0	1
Pink_NODE_19978_length_3029_cov_2.07969	3029	No	NA	2	2	0	Low-quality	Genome-fragment	15.75	HMM-based (lower-bound)	0	1
Pink_NODE_20148_length_3014_cov_2.41872	3014	No	NA	4	2	0	Low-quality	Genome-fragment	15.67	HMM-based (lower-bound)	0	1
Pink_NODE_21730_length_2899_cov_2.32243	2899	No	NA	4	3	0	Low-quality	Genome-fragment	15.07	HMM-based (lower-bound)	0	1
Pink_NODE_22860_length_2822_cov_3.58475	2822	No	NA	5	1	0	Low-quality	Genome-fragment	14.67	HMM-based (lower-bound)	0	1
Pink_NODE_24123_length_2744_cov_2.39197	2744	No	NA	5	4	0	Low-quality	Genome-fragment	14.27	HMM-based (lower-bound)	0	1
Pink_NODE_24858_length_2703_cov_3.99585	2703	No	NA	5	3	0	Low-quality	Genome-fragment	14.06	HMM-based (lower-bound)	0	1
Pink_NODE_25285_length_2678_cov_6.37552	2678	No	NA	2	1	0	Low-quality	Genome-fragment	13.93	HMM-based (lower-bound)	0	1
Pink_NODE_25715_length_2656_cov_3.5271	2656	No	NA	7	3	0	Low-quality	Genome-fragment	13.81	HMM-based (lower-bound)	0	1
Pink_NODE_2648_length_8720_cov_12.7294	8720	No	NA	16	1	0	Low-quality	Genome-fragment	45.34	HMM-based (lower-bound)	0	1	low-confidence DTR
Pink_NODE_26760_length_2602_cov_2.84413	2602	No	NA	6	3	0	Low-quality	Genome-fragment	13.53	HMM-based (lower-bound)	0	1
Pink_NODE_27345_length_2574_cov_5.31163	2574	No	NA	4	2	0	Low-quality	Genome-fragment	13.38	HMM-based (lower-bound)	0	1
Pink_NODE_28460_length_2520_cov_5.82799	2520	No	NA	4	3	0	Low-quality	Genome-fragment	20.95	AAI-based (high-confidence)	0	1
Pink_NODE_29092_length_2490_cov_17.6731	2490	No	NA	4	2	0	Low-quality	Genome-fragment	12.95	HMM-based (lower-bound)	0	1
Pink_NODE_30584_length_2425_cov_1.98692	2425	No	NA	4	4	0	Low-quality	Genome-fragment	12.61	HMM-based (lower-bound)	0	1
Pink_NODE_30887_length_2412_cov_2.54985	2412	No	NA	3	3	0	Low-quality	Genome-fragment	21.4	AAI-based (medium-confidence)	0	1
Pink_NODE_32782_length_2338_cov_3.13666	2338	No	NA	4	4	0	Low-quality	Genome-fragment	12.16	HMM-based (lower-bound)	0	1
Pink_NODE_33334_length_2317_cov_2.51238	2317	No	NA	3	2	0	Low-quality	Genome-fragment	12.05	HMM-based (lower-bound)	0	1
Pink_NODE_34008_length_2293_cov_1.84763	2293	No	NA	4	4	0	Low-quality	Genome-fragment	20.33	AAI-based (medium-confidence)	0	1
Pink_NODE_34382_length_2279_cov_3.76394	2279	No	NA	5	3	0	Low-quality	Genome-fragment	21.49	AAI-based (medium-confidence)	0	1
Pink_NODE_3529_length_7511_cov_5.60703	7511	No	NA	12	4	0	Low-quality	Genome-fragment	39.06	HMM-based (lower-bound)	0	1
Pink_NODE_35867_length_2230_cov_2.83494	2230	Yes	1436	4	1	1	Low-quality	Genome-fragment	7.47	HMM-based (lower-bound)	35.61	1
Pink_NODE_36899_length_2197_cov_2.89589	2197	No	NA	4	4	0	Low-quality	Genome-fragment	11.42	HMM-based (lower-bound)	0	1
Pink_NODE_37180_length_2189_cov_2.7179	2189	No	NA	3	3	0	Low-quality	Genome-fragment	11.38	HMM-based (lower-bound)	0	1
Pink_NODE_37972_length_2165_cov_2.79052	2165	No	NA	3	1	0	Low-quality	Genome-fragment	11.26	HMM-based (lower-bound)	0	1
Pink_NODE_38816_length_2141_cov_3.05081	2141	No	NA	2	2	0	Low-quality	Genome-fragment	11.13	HMM-based (lower-bound)	0	1
Pink_NODE_41237_length_2074_cov_4.69688	2074	No	NA	3	1	0	Low-quality	Genome-fragment	10.78	HMM-based (lower-bound)	0	1
Pink_NODE_42394_length_2045_cov_1.96734	2045	No	NA	3	1	0	Low-quality	Genome-fragment	10.63	HMM-based (lower-bound)	0	1
Pink_NODE_43940_length_2007_cov_3.66445	2007	No	NA	4	3	0	Low-quality	Genome-fragment	17.96	AAI-based (high-confidence)	0	1
Pink_NODE_4856_length_6343_cov_3.26606	6343	No	NA	11	4	0	Low-quality	Genome-fragment	32.98	HMM-based (lower-bound)	0	1
Pink_NODE_629_length_17795_cov_6.1394	17795	No	NA	18	4	9	High-quality	High-quality	92.53	HMM-based (lower-bound)	0	1
Pink_NODE_6489_length_5459_cov_14.2324	5459	No	NA	8	5	0	Low-quality	Genome-fragment	28.39	HMM-based (lower-bound)	0	1
Pink_NODE_7523_length_5051_cov_3.56845	5051	No	NA	7	5	0	Low-quality	Genome-fragment	26.27	HMM-based (lower-bound)	0	1
Pink_NODE_8330_length_4793_cov_4.22035	4793	No	NA	8	2	0	Low-quality	Genome-fragment	24.92	HMM-based (lower-bound)	0	1
Pink_NODE_8939_length_4620_cov_2.9908	4620	No	NA	5	2	0	Low-quality	Genome-fragment	24.02	HMM-based (lower-bound)	0	1
Pink_NODE_9481_length_4483_cov_6.10501	4483	No	NA	5	3	0	Low-quality	Genome-fragment	35.9	AAI-based (medium-confidence)	0	1
Torrens_NODE_102475_length_2125_cov_9.285507	2125	No	NA	4	3	0	Low-quality	Genome-fragment	19.88	AAI-based (medium-confidence)	0	1
Torrens_NODE_107427_length_2082_cov_7.960039	2082	No	NA	4	1	0	Low-quality	Genome-fragment	16.76	AAI-based (medium-confidence)	0	1
Torrens_NODE_111155_length_2052_cov_8.991988	2052	No	NA	4	1	0	Low-quality	Genome-fragment	10.67	HMM-based (lower-bound)	0	1
Torrens_NODE_113081_length_2037_cov_16.399596	2037	No	NA	4	3	0	Low-quality	Genome-fragment	18.06	AAI-based (medium-confidence)	0	1
Torrens_NODE_115070_length_2022_cov_4.007117	2022	No	NA	4	2	0	Low-quality	Genome-fragment	19.86	AAI-based (high-confidence)	0	1
Torrens_NODE_116441_length_2012_cov_2.247317	2012	No	NA	3	1	0	Low-quality	Genome-fragment	10.46	HMM-based (lower-bound)	0	1
Torrens_NODE_13328_length_5120_cov_3.838500	5120	No	NA	5	2	0	Low-quality	Genome-fragment	26.62	HMM-based (lower-bound)	0	1
Torrens_NODE_20793_length_4212_cov_2.653115	4212	No	NA	5	5	0	Low-quality	Genome-fragment	27.42	AAI-based (high-confidence)	0	1
Torrens_NODE_24902_length_3900_cov_5.756827	3900	No	NA	5	4	0	Low-quality	Genome-fragment	38.9	AAI-based (medium-confidence)	0	1
Torrens_NODE_34846_length_3378_cov_7.684622	3378	No	NA	4	1	0	Low-quality	Genome-fragment	31.04	AAI-based (high-confidence)	0	1
Torrens_NODE_37947_length_3258_cov_2.351858	3258	Yes	2238	4	2	1	Low-quality	Genome-fragment	11.64	HMM-based (lower-bound)	31.31	1
Torrens_NODE_39482_length_3203_cov_14.678208	3203	No	NA	7	1	0	Low-quality	Genome-fragment	22.24	AAI-based (high-confidence)	0	1
Torrens_NODE_63496_length_2615_cov_3.512891	2615	No	NA	4	3	0	Low-quality	Genome-fragment	13.6	HMM-based (lower-bound)	0	1
Torrens_NODE_644_length_20303_cov_30.778892	20303	Yes	8615	18	5	4	Low-quality	Genome-fragment	44.8	HMM-based (lower-bound)	57.57	1
Torrens_NODE_71386_length_2485_cov_2.275720	2485	No	NA	4	2	0	Low-quality	Genome-fragment	12.92	HMM-based (lower-bound)	0	1
Torrens_NODE_74515_length_2439_cov_5.890101	2439	No	NA	5	4	0	Low-quality	Genome-fragment	24.78	AAI-based (medium-confidence)	0	1
Torrens_NODE_79182_length_2377_cov_1.978898	2377	No	NA	3	1	0	Low-quality	Genome-fragment	23.53	AAI-based (medium-confidence)	0	1
Tyrell_NODE_10395_length_5740_cov_4.475638	5740	Yes	1809	10	1	4	Low-quality	Genome-fragment	9.41	HMM-based (lower-bound)	68.48	1
Tyrell_NODE_11156_length_5565_cov_5.212704	5565	No	NA	8	4	0	Low-quality	Genome-fragment	28.94	HMM-based (lower-bound)	0	1
Tyrell_NODE_12635_length_5261_cov_11.822897	5261	No	NA	6	5	0	Low-quality	Genome-fragment	27.36	HMM-based (lower-bound)	0	1
Tyrell_NODE_15285_length_4831_cov_2.853434	4831	No	NA	6	2	0	Low-quality	Genome-fragment	25.12	HMM-based (lower-bound)	0	1
Tyrell_NODE_16754_length_4635_cov_4.006550	4635	No	NA	9	1	0	Low-quality	Genome-fragment	24.1	HMM-based (lower-bound)	0	1
Tyrell_NODE_19976_length_4275_cov_6.576066	4275	No	NA	5	3	0	Low-quality	Genome-fragment	41.73	AAI-based (medium-confidence)	0	1
Tyrell_NODE_20807_length_4199_cov_5.124276	4199	Yes	791	4	1	1	Low-quality	Genome-fragment	4.11	HMM-based (lower-bound)	81.16	1
Tyrell_NODE_21456_length_4141_cov_18.017621	4141	No	NA	9	2	0	Low-quality	Genome-fragment	21.53	HMM-based (lower-bound)	0	1
Tyrell_NODE_21668_length_4123_cov_5.570796	4123	No	NA	5	5	0	Low-quality	Genome-fragment	26.28	AAI-based (medium-confidence)	0	1
Tyrell_NODE_21999_length_4093_cov_4.167410	4093	No	NA	9	2	0	Low-quality	Genome-fragment	21.28	HMM-based (lower-bound)	0	1
Tyrell_NODE_2337_length_11321_cov_5.697231	11321	No	NA	15	5	0	Medium-quality	Genome-fragment	58.87	HMM-based (lower-bound)	0	1
Tyrell_NODE_23557_length_3964_cov_3.072397	3964	No	NA	5	4	0	Low-quality	Genome-fragment	20.61	HMM-based (lower-bound)	0	1
Tyrell_NODE_26749_length_3742_cov_3.586385	3742	No	NA	5	4	0	Low-quality	Genome-fragment	19.46	HMM-based (lower-bound)	0	1
Tyrell_NODE_27598_length_3684_cov_2.657757	3684	Yes	3149	5	2	1	Low-quality	Genome-fragment	16.37	HMM-based (lower-bound)	14.52	1
Tyrell_NODE_27729_length_3676_cov_2.444629	3676	No	NA	5	3	0	Low-quality	Genome-fragment	32.61	AAI-based (medium-confidence)	0	1
Tyrell_NODE_31034_length_3491_cov_2.557043	3491	No	NA	5	2	0	Low-quality	Genome-fragment	18.15	HMM-based (lower-bound)	0	1
Tyrell_NODE_3151_length_9914_cov_9.348413	9914	No	NA	11	6	1	Complete	High-quality	100	DTR (high-confidence)	0	1
Tyrell_NODE_32834_length_3401_cov_3.580992	3401	No	NA	3	2	0	Low-quality	Genome-fragment	17.69	HMM-based (lower-bound)	0	1
Tyrell_NODE_33262_length_3381_cov_6.143716	3381	No	NA	4	4	0	Low-quality	Genome-fragment	17.58	HMM-based (lower-bound)	0	1
Tyrell_NODE_33619_length_3365_cov_5.472508	3365	No	NA	5	3	0	Low-quality	Genome-fragment	17.5	HMM-based (lower-bound)	0	1
Tyrell_NODE_35362_length_3287_cov_3.396968	3287	No	NA	4	3	0	Low-quality	Genome-fragment	17.09	HMM-based (lower-bound)	0	1
Tyrell_NODE_35932_length_3263_cov_2.581359	3263	No	NA	4	3	0	Low-quality	Genome-fragment	16.97	HMM-based (lower-bound)	0	1
Tyrell_NODE_36039_length_3257_cov_10.885696	3257	No	NA	6	3	0	Low-quality	Genome-fragment	16.94	HMM-based (lower-bound)	0	1
Tyrell_NODE_36378_length_3244_cov_3.628097	3244	No	NA	5	3	0	Low-quality	Genome-fragment	16.87	HMM-based (lower-bound)	0	1
Tyrell_NODE_39406_length_3122_cov_4.191066	3122	No	NA	4	2	0	Low-quality	Genome-fragment	16.23	HMM-based (lower-bound)	0	1
Tyrell_NODE_41086_length_3060_cov_2.862895	3060	No	NA	4	4	0	Low-quality	Genome-fragment	22.53	AAI-based (medium-confidence)	0	1
Tyrell_NODE_41779_length_3037_cov_8.047284	3037	No	NA	6	2	0	Low-quality	Genome-fragment	15.79	HMM-based (lower-bound)	0	1
Tyrell_NODE_44669_length_2939_cov_6.368932	2939	No	NA	4	3	0	Low-quality	Genome-fragment	15.28	HMM-based (lower-bound)	0	1
Tyrell_NODE_44734_length_2937_cov_9.569743	2937	No	NA	4	3	0	Low-quality	Genome-fragment	15.27	HMM-based (lower-bound)	0	1
Tyrell_NODE_44978_length_2931_cov_2.524339	2931	No	NA	4	4	0	Low-quality	Genome-fragment	15.24	HMM-based (lower-bound)	0	1
Tyrell_NODE_47875_length_2847_cov_3.388968	2847	No	NA	5	2	0	Low-quality	Genome-fragment	18.51	AAI-based (medium-confidence)	0	1
Tyrell_NODE_48281_length_2835_cov_2.927698	2835	No	NA	3	3	0	Low-quality	Genome-fragment	14.74	HMM-based (lower-bound)	0	1
Tyrell_NODE_48789_length_2821_cov_2.871294	2821	No	NA	5	4	0	Low-quality	Genome-fragment	14.67	HMM-based (lower-bound)	0	1
Tyrell_NODE_49934_length_2789_cov_4.146306	2789	Yes	2141	5	2	1	Low-quality	Genome-fragment	11.13	HMM-based (lower-bound)	23.23	1
Tyrell_NODE_50160_length_2784_cov_2.010993	2784	No	NA	4	4	0	Low-quality	Genome-fragment	21.51	AAI-based (medium-confidence)	0	1
Tyrell_NODE_50790_length_2766_cov_3.779786	2766	Yes	1471	4	2	1	Low-quality	Genome-fragment	7.65	HMM-based (lower-bound)	46.82	1
Tyrell_NODE_51262_length_2754_cov_4.127084	2754	No	NA	3	2	0	Low-quality	Genome-fragment	14.32	HMM-based (lower-bound)	0	1
Tyrell_NODE_52861_length_2714_cov_6.063934	2714	No	NA	5	1	0	Low-quality	Genome-fragment	14.11	HMM-based (lower-bound)	0	1
Tyrell_NODE_5306_length_7816_cov_3.780312	7816	No	NA	11	7	0	Medium-quality	Genome-fragment	64.3	AAI-based (medium-confidence)	0	1
Tyrell_NODE_54404_length_2678_cov_4.074724	2678	No	NA	4	2	0	Low-quality	Genome-fragment	13.93	HMM-based (lower-bound)	0	1
Tyrell_NODE_59162_length_2572_cov_3.562177	2572	No	NA	4	1	0	Low-quality	Genome-fragment	22.73	AAI-based (medium-confidence)	0	1
Tyrell_NODE_59872_length_2558_cov_1.824610	2558	No	NA	5	2	0	Low-quality	Genome-fragment	13.3	HMM-based (lower-bound)	0	1
Tyrell_NODE_64287_length_2472_cov_1.980554	2472	No	NA	4	2	0	Low-quality	Genome-fragment	12.85	HMM-based (lower-bound)	0	1
Tyrell_NODE_65472_length_2451_cov_3.437813	2451	No	NA	3	3	0	Low-quality	Genome-fragment	12.75	HMM-based (lower-bound)	0	1
Tyrell_NODE_676_length_18757_cov_16.587210	18757	No	NA	23	5	0	High-quality	High-quality	97.54	HMM-based (lower-bound)	0	1.65	high kmer_freq may indicate large duplication
Tyrell_NODE_71328_length_2352_cov_2.834567	2352	No	NA	3	3	0	Low-quality	Genome-fragment	12.23	HMM-based (lower-bound)	0	1
Tyrell_NODE_71907_length_2342_cov_11.135111	2342	No	NA	4	3	0	Low-quality	Genome-fragment	24	AAI-based (medium-confidence)	0	1
Tyrell_NODE_74935_length_2297_cov_2.065120	2297	No	NA	3	3	0	Low-quality	Genome-fragment	11.94	HMM-based (lower-bound)	0	1
Tyrell_NODE_76493_length_2275_cov_2.925676	2275	No	NA	4	2	0	Low-quality	Genome-fragment	22.52	AAI-based (medium-confidence)	0	1
Tyrell_NODE_81235_length_2210_cov_4.003712	2210	No	NA	2	1	0	Low-quality	Genome-fragment	11.49	HMM-based (lower-bound)	0	1
Tyrell_NODE_81623_length_2205_cov_7.054419	2205	No	NA	3	2	0	Low-quality	Genome-fragment	11.47	HMM-based (lower-bound)	0	1
Tyrell_NODE_83240_length_2185_cov_1.699061	2185	Yes	1597	3	2	1	Low-quality	Genome-fragment	8.3	HMM-based (lower-bound)	26.91	1
Tyrell_NODE_87024_length_2138_cov_3.830053	2138	No	NA	4	2	0	Low-quality	Genome-fragment	11.12	HMM-based (lower-bound)	0	1
Tyrell_NODE_88859_length_2117_cov_2.448594	2117	No	NA	3	2	0	Low-quality	Genome-fragment	13.12	AAI-based (medium-confidence)	0	1
Tyrell_NODE_97628_length_2023_cov_3.611280	2023	No	NA	2	1	0	Low-quality	Genome-fragment	10.52	HMM-based (lower-bound)	0	1
Tyrell_NODE_98753_length_2012_cov_1.977517	2012	No	NA	3	1	0	Low-quality	Genome-fragment	10.46	HMM-based (lower-bound)	0	1
Averages	4344.33			5.96935	2.84674	0.517241			22.5438		4.17571
