# Supplementary material for: Revisiting evolutionary trajectories and the organization of the Pleolipoviridae family
Source: PLoS Genet. 2023 Oct 13;19(10):e1010998. doi: 10.1371/journal.pgen.1010998 (PMC10599561; doi:10.1371/journal.pgen.1010998)
Supplement: S4 Table — Excel file of S4 Table summarizes the taxonomic affiliation and the quality assessment of metagenomic assembled genomes (MAGs) retrieved from the metagenomic data generated in this study. Completeness and contamination analysis were performed with CheckM. High and medium-quality MAGs were then selected for further taxonomic classification with the GTDB-Tk toolkit v1.4.0. High-quality MAGs are highlighted in green. (XLSX) [file pgen.1010998.s016.xlsx]

## Sheet: Sheet1
S4 Table: Metagenomic assembled genomes from Australian hypersaline lakes.
Bin_Id	classification GTDB-tk	fastani_reference	fastani_reference_radius	fastani_taxonomy	fastani_ani	fastani_af	closest_placement_reference	closest_placement_radius	closest_placement_taxonomy	closest_placement_ani	closest_placement_af	pplacer_taxonomy	classification_method	note	other_related_references(genome_id,species_name,radius,ANI,AF)	msa_percent	translation_table	red_value	warnings	Markerlineage_checkM	genomes	markers	markersets	0	1	2	3	4	5+	Completeness	Contamination	Strainheterogeneity
becking_bin_10	d__Archaea;p__Halobacteriota;c__Halobacteria;o__Halobacteriales;f__Haloferacaceae;g__J07HR59;s__J07HR59 sp000496235	GCA_000496235.1	95	d__Archaea;p__Halobacteriota;c__Halobacteria;o__Halobacteriales;f__Haloferacaceae;g__J07HR59;s__J07HR59 sp000496235	98.32	0.93	GCA_000496235.1	95	d__Archaea;p__Halobacteriota;c__Halobacteria;o__Halobacteriales;f__Haloferacaceae;g__J07HR59;s__J07HR59 sp000496235	98.32	0.93	d__Archaea;p__Halobacteriota;c__Halobacteria;o__Halobacteriales;f__Haloferacaceae;g__J07HR59;s__	taxonomic classification defined by topology and ANI	topological placement and ANI have congruent species assignments	GCF_002952775.1, s__J07HR59 sp002952775, 95.0, 75.77, 0.09	44.81	11	N/A	N/A	f__Halobacteriaceae(UID96)	40	417	263	204	213	0	0	0	0	54.61	0	0
becking_bin_17	d__Archaea;p__Asgardarchaeota;c__Thorarchaeia;o__;f__;g__;s__	N/A	N/A	N/A	N/A	N/A	N/A	N/A	N/A	N/A	N/A	d__Archaea;p__Asgardarchaeota;c__;o__;f__;g__;s__	taxonomic novelty determined using RED	N/A	N/A	51.76	11	0.324806	N/A	k__Archaea(UID2)	207	149	107	60	89	0	0	0	0	59.5	0	0
becking_bin_24	d__Archaea;p__Halobacteriota;c__Halobacteria;o__Halobacteriales;f__;g__;s__	N/A	N/A	N/A	N/A	N/A	N/A	N/A	N/A	N/A	N/A	d__Archaea;p__Halobacteriota;c__Halobacteria;o__Halobacteriales;f__;g__;s__	taxonomic classification fully defined by topology	N/A	N/A	57.67	11	0.801103	N/A	f__Halobacteriaceae(UID84)	60	359	235	119	226	14	0	0	0	70.96	4.22	35.71
becking_bin_27	d__Archaea;p__Asgardarchaeota;c__Heimdallarchaeia;o__;f__;g__;s__	N/A	N/A	N/A	N/A	N/A	N/A	N/A	N/A	N/A	N/A	d__Archaea;p__Asgardarchaeota;c__Heimdallarchaeia;o__;f__;g__;s__	taxonomic classification fully defined by topology	N/A	N/A	49.34	11	0.346156	N/A	k__Archaea(UID2)	207	149	107	51	97	1	0	0	0	64.83	0.47	0
becking_bin_30	d__Archaea;p__Hadarchaeota;c__Hadarchaeia;o__;f__;g__;s__	N/A	N/A	N/A	N/A	N/A	N/A	N/A	N/A	N/A	N/A	d__Archaea;p__Hadarchaeota;c__;o__;f__;g__;s__	taxonomic novelty determined using RED	N/A	N/A	80.91	11	0.418766	N/A	k__Archaea(UID2)	207	149	107	16	128	5	0	0	0	85.98	4.67	0
becking_bin_31	d__Archaea;p__Halobacteriota;c__Halobacteria;o__Halobacteriales;f__Haloarculaceae;g__Natronomonas;s__	N/A	N/A	N/A	N/A	N/A	GCF_000591055.1	95	d__Archaea;p__Halobacteriota;c__Halobacteria;o__Halobacteriales;f__Haloarculaceae;g__Natronomonas;s__Natronomonas moolapensis	86.6	0.84	d__Archaea;p__Halobacteriota;c__Halobacteria;o__Halobacteriales;f__Haloarculaceae;g__Natronomonas;s__	taxonomic classification defined by topology and ANI	N/A	GCF_005239135.1, s__Natronomonas sp005239135, 95.0, 79.83, 0.6; GCF_000026045.1, s__Natronomonas pharaonis, 95.0, 77.99, 0.4; GCA_003022945.1, s__Natronomonas sp003022945, 95.0, 77.9, 0.37; GCA_003020965.1, s__Natronomonas sp003020965, 95.0, 77.81, 0.44; GCA_003022905.1, s__Natronomonas sp003022905, 95.0, 77.77, 0.28; GCA_003021325.1, s__Natronomonas sp003021325, 95.0, 77.67, 0.28; GCA_003022815.…	58.29	11	0.973377	Genome not assigned to closest species as it falls outside its pre-defined ANI radius	f__Halobacteriaceae(UID84)	60	359	235	105	233	20	1	0	0	74.7	6.11	8.7
becking_bin_32	d__Bacteria;p__Bacteroidota;c__Rhodothermia;o__Rhodothermales;f__Salinibacteraceae;g__Salinibacter;s__	N/A	N/A	N/A	N/A	N/A	N/A	N/A	N/A	N/A	N/A	d__Bacteria;p__Bacteroidota;c__Rhodothermia;o__Rhodothermales;f__Salinibacteraceae;g__Salinibacter;s__	ANI	N/A	GCA_003022565.1, s__Salinibacter sp003022565, 95.0, 82.07, 0.54; GCA_003022655.1, s__Salinibacter sp003022655, 95.0, 81.57, 0.51; GCA_003023105.1, s__Salinibacter sp003023105, 95.0, 81.33, 0.44; GCF_000013045.1, s__Salinibacter ruber, 95.0, 80.86, 0.61; GCF_002894645.1, s__Salinibacter altiplanensis, 95.0, 79.93, 0.51; GCA_003023125.1, s__Salinibacter sp003023125, 95.0, 79.82, 0.43	50.83	11	0.970912	N/A	k__Bacteria(UID2570)	433	262	172	112	142	8	0	0	0	65.14	3.49	25
becking_bin_36	d__Bacteria;p__Gemmatimonadota;c__Gemmatimonadetes;o__;f__;g__;s__	N/A	N/A	N/A	N/A	N/A	N/A	N/A	N/A	N/A	N/A	d__Bacteria;p__Gemmatimonadota;c__Gemmatimonadetes;o__;f__;g__;s__	taxonomic novelty determined using RED	N/A	N/A	47.18	11	0.566216	N/A	k__Bacteria(UID2495)	2993	147	91	78	68	1	0	0	0	59.46	1.1	0
becking_bin_5	d__Archaea;p__Halobacteriota;c__Halobacteria;o__Halobacteriales;f__Haloferacaceae;g__A07HB70;s__A07HB70 sp000496195	GCA_000496195.1	95	d__Archaea;p__Halobacteriota;c__Halobacteria;o__Halobacteriales;f__Haloferacaceae;g__A07HB70;s__A07HB70 sp000496195	98.55	0.93	GCA_000496195.1	95	d__Archaea;p__Halobacteriota;c__Halobacteria;o__Halobacteriales;f__Haloferacaceae;g__A07HB70;s__A07HB70 sp000496195	98.55	0.93	d__Archaea;p__Halobacteriota;c__Halobacteria;o__Halobacteriales;f__Haloferacaceae;g__;s__	taxonomic classification defined by topology and ANI	topological placement and ANI have congruent species assignments	N/A	71.9	11	N/A	N/A	f__Halobacteriaceae(UID96)	40	417	263	76	336	5	0	0	0	87.6	0.98	60
becking_bin_9	d__Archaea;p__Halobacteriota;c__Halobacteria;o__Halobacteriales;f__Haloarculaceae;g__Halomarina;s__	N/A	N/A	N/A	N/A	N/A	GCF_003862495.1	95	d__Archaea;p__Halobacteriota;c__Halobacteria;o__Halobacteriales;f__Haloarculaceae;g__Halomarina;s__Halomarina oriensis	75.27	0.06	d__Archaea;p__Halobacteriota;c__Halobacteria;o__Halobacteriales;f__Haloarculaceae;g__Halomarina;s__	taxonomic classification defined by topology and ANI	N/A	GCA_003021975.1, s__Halomarina sp003021975, 95.0, 77.47, 0.37	50.64	11	0.881188	N/A	f__Halobacteriaceae(UID85)	51	395	250	144	241	9	1	0	0	66.74	3.63	41.67
bumbago_bin_15	d__Archaea;p__Halobacteriota;c__Halobacteria;o__Halobacteriales;f__Haloarculaceae;g__;s__	N/A	N/A	N/A	N/A	N/A	N/A	N/A	N/A	N/A	N/A	d__Archaea;p__Halobacteriota;c__Halobacteria;o__Halobacteriales;f__Haloarculaceae;g__;s__	taxonomic classification fully defined by topology	N/A	N/A	60.79	11	0.885751	Genome has more than 12.3% of markers with multiple hits	f__Halobacteriaceae(UID85)	51	395	250	113	248	32	2	0	0	70.26	4.69	7.89
bumbago_bin_18	d__Archaea;p__Halobacteriota;c__Halobacteria;o__Halobacteriales;f__SW-7-71-33;g__;s__	N/A	N/A	N/A	N/A	N/A	N/A	N/A	N/A	N/A	N/A	d__Archaea;p__Halobacteriota;c__Halobacteria;o__Halobacteriales;f__;g__;s__	taxonomic novelty determined using RED	N/A	N/A	62.1	11	0.835483	N/A	f__Halobacteriaceae(UID85)	51	395	250	148	240	6	1	0	0	67.47	2.73	22.22
bumbago_bin_20	d__Bacteria;p__Bacteroidota;c__Rhodothermia;o__Rhodothermales;f__Salinibacteraceae;g__Salinivenus;s__	N/A	N/A	N/A	N/A	N/A	GCA_003023365.1	95	d__Bacteria;p__Bacteroidota;c__Rhodothermia;o__Rhodothermales;f__Salinibacteraceae;g__Salinivenus;s__Salinivenus sp003023365	79.9	0.35	d__Bacteria;p__Bacteroidota;c__Rhodothermia;o__Rhodothermales;f__Salinibacteraceae;g__Salinivenus;s__	taxonomic classification defined by topology and ANI	N/A	GCF_002894685.1, s__Salinivenus lutea, 96.26, 78.82, 0.37; GCF_002894665.1, s__Salinivenus iranica, 96.26, 78.77, 0.33; GCA_003022435.1, s__Salinivenus sp003022435, 95.0, 78.69, 0.28; GCF_002954405.1, s__Salinivenus sp002954405, 95.0, 77.87, 0.32	36.01	11	0.971387	N/A	k__Bacteria(UID203)	5449	104	58	63	38	3	0	0	0	53.61	2.59	100
bumbago_bin_21	d__Archaea;p__Halobacteriota;c__Halobacteria;o__Halobacteriales;f__Haloferacaceae;g__Halorubrum;s__	N/A	N/A	N/A	N/A	N/A	N/A	N/A	N/A	N/A	N/A	d__Archaea;p__Halobacteriota;c__Halobacteria;o__Halobacteriales;f__Haloferacaceae;g__Halorubrum;s__	taxonomic classification defined by topology and ANI	N/A	GCF_002252755.1, s__Halorubrum sp002252755, 95.0, 84.78, 0.74; GCF_003721435.1, s__Halorubrum sp003721435, 95.0, 83.97, 0.74; GCF_000337355.1, s__Halorubrum kocurii, 95.0, 83.41, 0.69; GCF_000337375.1, s__Halorubrum lipolyticum, 95.0, 83.31, 0.7; GCF_001261915.1, s__Halorubrum sp001261915, 95.0, 83.3, 0.65; GCF_003781945.1, s__Halorubrum sp003781945, 95.0, 83.2, 0.7; GCF_000739595.1, s__Halorubru…	45.92	11	0.979761	Genome not assigned to closest species as it falls outside its pre-defined ANI radius	f__Halobacteriaceae(UID96)	40	417	263	180	219	17	1	0	0	67.79	6.27	20
bumbago_bin_25	d__Bacteria;p__Bipolaricaulota;c__Bipolaricaulia;o__RBG-16-55-9;f__RBG-16-55-9;g__;s__	N/A	N/A	N/A	N/A	N/A	GCA_001778455.1	95	d__Bacteria;p__Bipolaricaulota;c__Bipolaricaulia;o__RBG-16-55-9;f__RBG-16-55-9;g__RBG-16-55-9;s__RBG-16-55-9 sp001778455	76.47	0.03	d__Bacteria;p__Bipolaricaulota;c__Bipolaricaulia;o__;f__;g__;s__	taxonomic classification defined by topology and ANI	N/A	N/A	80.67	11	0.730651	N/A	k__Bacteria(UID209)	5443	105	59	12	93	0	0	0	0	83.9	0	0
bumbago_bin_30	d__Bacteria;p__Gemmatimonadota;c__Gemmatimonadetes;o__;f__;g__;s__	N/A	N/A	N/A	N/A	N/A	N/A	N/A	N/A	N/A	N/A	d__Bacteria;p__Gemmatimonadota;c__Gemmatimonadetes;o__;f__;g__;s__	taxonomic novelty determined using RED	N/A	N/A	86.98	11	0.562793	N/A	k__Bacteria(UID2495)	2993	147	91	6	136	5	0	0	0	94.51	5.49	0
bumbago_bin_32	d__Archaea;p__Halobacteriota;c__Halobacteria;o__Halobacteriales;f__;g__;s__	N/A	N/A	N/A	N/A	N/A	N/A	N/A	N/A	N/A	N/A	d__Archaea;p__Halobacteriota;c__;o__;f__;g__;s__	taxonomic novelty determined using RED	N/A	N/A	84.39	11	0.54172	N/A	p__Euryarchaeota(UID54)	90	234	153	31	202	1	0	0	0	88.06	0.65	100
bumbago_bin_34	d__Archaea;p__Halobacteriota;c__Halobacteria;o__Halobacteriales;f__Haloarculaceae;g__;s__	N/A	N/A	N/A	N/A	N/A	N/A	N/A	N/A	N/A	N/A	d__Archaea;p__Halobacteriota;c__Halobacteria;o__Halobacteriales;f__Haloarculaceae;g__;s__	taxonomic classification fully defined by topology	N/A	N/A	45.8	11	0.889092	N/A	k__Archaea(UID2)	207	149	107	83	64	2	0	0	0	53.58	1.87	50
bumbago_bin_4	d__Archaea;p__Halobacteriota;c__Halobacteria;o__Halobacteriales;f__Haloarculaceae;g__;s__	N/A	N/A	N/A	N/A	N/A	N/A	N/A	N/A	N/A	N/A	d__Archaea;p__Halobacteriota;c__Halobacteria;o__Halobacteriales;f__Haloarculaceae;g__;s__	taxonomic classification fully defined by topology	N/A	N/A	49.06	11	0.894492	N/A	f__Halobacteriaceae(UID84)	60	359	235	153	201	5	0	0	0	62.11	1.7	60
bumbago_bin_8	d__Archaea;p__Halobacteriota;c__Halobacteria;o__Halobacteriales;f__Haloferacaceae;g__Halorubrum;s__	N/A	N/A	N/A	N/A	N/A	GCF_002252755.1	95	d__Archaea;p__Halobacteriota;c__Halobacteria;o__Halobacteriales;f__Haloferacaceae;g__Halorubrum;s__Halorubrum sp002252755	93.59	0.91	d__Archaea;p__Halobacteriota;c__Halobacteria;o__Halobacteriales;f__Haloferacaceae;g__Halorubrum;s__	taxonomic classification defined by topology and ANI	N/A	GCF_003721435.1, s__Halorubrum sp003721435, 95.0, 90.42, 0.89; GCF_001261915.1, s__Halorubrum sp001261915, 95.0, 89.22, 0.79; GCF_000337375.1, s__Halorubrum lipolyticum, 95.0, 86.51, 0.83; GCF_000337355.1, s__Halorubrum kocurii, 95.0, 86.32, 0.82; GCF_002286985.1, s__Halorubrum sp002286985, 95.0, 86.32, 0.81; GCF_003781945.1, s__Halorubrum sp003781945, 95.0, 86.12, 0.83; GCF_000739595.1, s__Halor…	46.16	11	0.992048	Genome not assigned to closest species as it falls outside its pre-defined ANI radius	f__Halobacteriaceae(UID96)	40	417	263	158	236	23	0	0	0	68.12	5.94	30.43
crosbie_bin_10	d__Bacteria;p__Gemmatimonadota;c__Gemmatimonadetes;o__;f__;g__;s__	N/A	N/A	N/A	N/A	N/A	N/A	N/A	N/A	N/A	N/A	d__Bacteria;p__Gemmatimonadota;c__Gemmatimonadetes;o__;f__;g__;s__	taxonomic novelty determined using RED	N/A	N/A	45.08	11	0.566218	N/A	k__Bacteria(UID2495)	2993	147	91	68	78	1	0	0	0	51.99	1.1	0
crosbie_bin_23	d__Archaea;p__Halobacteriota;c__Halobacteria;o__Halobacteriales;f__Haloarculaceae;g__;s__	N/A	N/A	N/A	N/A	N/A	N/A	N/A	N/A	N/A	N/A	d__Archaea;p__Halobacteriota;c__Halobacteria;o__Halobacteriales;f__Haloarculaceae;g__;s__	taxonomic classification fully defined by topology	N/A	N/A	58.14	11	0.891054	N/A	f__Halobacteriaceae(UID85)	51	395	250	110	254	30	1	0	0	78.34	9.66	15.15
crosbie_bin_3	d__Archaea;p__Halobacteriota;c__Halobacteria;o__Halobacteriales;f__Haloarculaceae;g__SW-9-67-25;s__	N/A	N/A	N/A	N/A	N/A	GCA_003022745.1	95	d__Archaea;p__Halobacteriota;c__Halobacteria;o__Halobacteriales;f__Haloarculaceae;g__SW-9-67-25;s__SW-9-67-25 sp003022745	85.38	0.56	d__Archaea;p__Halobacteriota;c__Halobacteria;o__Halobacteriales;f__Haloarculaceae;g__;s__	taxonomic classification defined by topology and ANI	N/A	N/A	51.37	11	0.960647	N/A	f__Halobacteriaceae(UID84)	60	359	235	133	218	8	0	0	0	68.29	1.78	50
crosbie_bin_7	d__Archaea;p__Asgardarchaeota;c__Heimdallarchaeia;o__;f__;g__;s__	N/A	N/A	N/A	N/A	N/A	N/A	N/A	N/A	N/A	N/A	d__Archaea;p__Asgardarchaeota;c__Heimdallarchaeia;o__;f__;g__;s__	taxonomic novelty determined using RED	N/A	N/A	68.81	11	0.356768	N/A	k__Archaea(UID2)	207	149	107	30	117	2	0	0	0	74.77	1.4	0
eyre_bin_10	d__Bacteria;p__Gemmatimonadota;c__Gemmatimonadetes;o__SG8-23;f__UBA6960;g__;s__	N/A	N/A	N/A	N/A	N/A	N/A	N/A	N/A	N/A	N/A	d__Bacteria;p__Gemmatimonadota;c__Gemmatimonadetes;o__SG8-23;f__UBA6960;g__;s__	taxonomic novelty determined using RED	N/A	N/A	76.01	11	0.768166	N/A	k__Bacteria(UID2495)	2993	147	91	24	109	14	0	0	0	90.21	5.04	7.14
eyre_bin_12	d__Bacteria;p__Actinobacteriota;c__Acidimicrobiia;o__Acidimicrobiales;f__;g__;s__	N/A	N/A	N/A	N/A	N/A	N/A	N/A	N/A	N/A	N/A	d__Bacteria;p__Actinobacteriota;c__Acidimicrobiia;o__Acidimicrobiales;f__;g__;s__	taxonomic novelty determined using RED	N/A	N/A	59.48	11	0.685108	N/A	k__Bacteria(UID203)	5449	104	58	56	48	0	0	0	0	70.69	0	0
eyre_bin_14	d__Archaea;p__Thermoplasmatota;c__SW-10-69-26;o__;f__;g__;s__	N/A	N/A	N/A	N/A	N/A	N/A	N/A	N/A	N/A	N/A	d__Archaea;p__Thermoplasmatota;c__;o__;f__;g__;s__	taxonomic novelty determined using RED	N/A	N/A	45.71	11	0.406648	N/A	p__Euryarchaeota(UID3)	148	188	125	96	87	5	0	0	0	53.17	2.48	20
eyre_bin_15	d__Archaea;p__Halobacteriota;c__Halobacteria;o__Halobacteriales;f__Haloarculaceae;g__CBA1134;s__	N/A	N/A	N/A	N/A	N/A	N/A	N/A	N/A	N/A	N/A	d__Archaea;p__Halobacteriota;c__Halobacteria;o__Halobacteriales;f__Haloarculaceae;g__;s__	taxonomic novelty determined using RED	N/A	N/A	64.23	11	0.902112	N/A	f__Halobacteriaceae(UID84)	60	359	235	111	242	6	0	0	0	73.48	2.34	16.67
eyre_bin_16	d__Bacteria;p__Gemmatimonadota;c__Gemmatimonadetes;o__SG8-23;f__SKRI01;g__;s__	N/A	N/A	N/A	N/A	N/A	GCA_007118565.1	95	d__Bacteria;p__Gemmatimonadota;c__Gemmatimonadetes;o__SG8-23;f__SKRI01;g__SKRI01;s__SKRI01 sp007118565	77.07	0.2	d__Bacteria;p__Gemmatimonadota;c__Gemmatimonadetes;o__SG8-23;f__;g__;s__	taxonomic classification defined by topology and ANI	N/A	N/A	55.89	11	0.751882	N/A	k__Bacteria(UID2495)	2993	147	91	62	83	2	0	0	0	74.5	1.65	50
eyre_bin_18	d__Archaea;p__Halobacteriota;c__Halobacteria;o__Halobacteriales;f__Haloarculaceae;g__Natronomonas;s__	N/A	N/A	N/A	N/A	N/A	N/A	N/A	N/A	N/A	N/A	d__Archaea;p__Halobacteriota;c__Halobacteria;o__Halobacteriales;f__Haloarculaceae;g__Natronomonas;s__	ANI	N/A	GCA_003022815.1, s__Natronomonas sp003022815, 95.0, 79.23, 0.54; GCA_003020965.1, s__Natronomonas sp003020965, 95.0, 78.97, 0.48; GCF_000026045.1, s__Natronomonas pharaonis, 95.0, 78.88, 0.4; GCA_003022905.1, s__Natronomonas sp003022905, 95.0, 78.82, 0.55; GCF_000591055.1, s__Natronomonas moolapensis, 95.0, 78.53, 0.37; GCA_003022945.1, s__Natronomonas sp003022945, 95.0, 78.47, 0.42; GCA_00302132…	95.1	11	0.912126	N/A	f__Halobacteriaceae(UID84)	60	359	235	7	344	8	0	0	0	97.8	3.19	25
eyre_bin_21	d__Archaea;p__Halobacteriota;c__Halobacteria;o__Halobacteriales;f__;g__;s__	N/A	N/A	N/A	N/A	N/A	N/A	N/A	N/A	N/A	N/A	d__Archaea;p__Halobacteriota;c__Halobacteria;o__Halobacteriales;f__;g__;s__	taxonomic classification fully defined by topology	N/A	N/A	94.24	11	0.656041	N/A	f__Halobacteriaceae(UID84)	60	359	235	21	331	7	0	0	0	91.4	1.83	0
eyre_bin_26	d__Archaea;p__Nanohaloarchaeota;c__Nanosalinia;o__Nanosalinales;f__Nanosalinaceae;g__;s__	N/A	N/A	N/A	N/A	N/A	N/A	N/A	N/A	N/A	N/A	d__Archaea;p__Nanohaloarchaeota;c__Nanosalinia;o__Nanosalinales;f__Nanosalinaceae;g__;s__	taxonomic classification fully defined by topology	N/A	N/A	61.3	11	0.75958	N/A	k__Archaea(UID2)	207	149	107	40	109	0	0	0	0	69.94	0	0
eyre_bin_29	d__Archaea;p__Halobacteriota;c__Halobacteria;o__Halobacteriales;f__SW-7-71-33;g__;s__	N/A	N/A	N/A	N/A	N/A	N/A	N/A	N/A	N/A	N/A	d__Archaea;p__Halobacteriota;c__Halobacteria;o__Halobacteriales;f__;g__;s__	taxonomic novelty determined using RED	N/A	N/A	63.74	11	0.831308	N/A	f__Halobacteriaceae(UID85)	51	395	250	129	249	17	0	0	0	65.07	3.89	5.88
eyre_bin_3	d__Archaea;p__Halobacteriota;c__Halobacteria;o__Halobacteriales;f__Haloarculaceae;g__;s__	N/A	N/A	N/A	N/A	N/A	N/A	N/A	N/A	N/A	N/A	d__Archaea;p__Halobacteriota;c__Halobacteria;o__Halobacteriales;f__Haloarculaceae;g__;s__	taxonomic novelty determined using RED	N/A	N/A	68.19	11	0.851166	N/A	f__Halobacteriaceae(UID85)	51	395	250	133	254	7	1	0	0	68.35	2.48	20
eyre_bin_31	d__Archaea;p__Halobacteriota;c__Halobacteria;o__Halobacteriales;f__Haloarculaceae;g__CBA1134;s__	N/A	N/A	N/A	N/A	N/A	N/A	N/A	N/A	N/A	N/A	d__Archaea;p__Halobacteriota;c__Halobacteria;o__Halobacteriales;f__Haloarculaceae;g__;s__	taxonomic novelty determined using RED	N/A	N/A	67.29	11	0.889837	N/A	f__Halobacteriaceae(UID84)	60	359	235	89	266	4	0	0	0	81.64	1.42	50
eyre_bin_33	d__Bacteria;p__Gemmatimonadota;c__Gemmatimonadetes;o__;f__;g__;s__	N/A	N/A	N/A	N/A	N/A	N/A	N/A	N/A	N/A	N/A	d__Bacteria;p__Gemmatimonadota;c__Gemmatimonadetes;o__;f__;g__;s__	taxonomic novelty determined using RED	N/A	N/A	56.45	11	0.559689	N/A	k__Bacteria(UID203)	5449	104	58	61	43	0	0	0	0	61.21	0	0
eyre_bin_35	d__Bacteria;p__Bacteroidota;c__Rhodothermia;o__Balneolales;f__Balneolaceae;g__;s__	N/A	N/A	N/A	N/A	N/A	N/A	N/A	N/A	N/A	N/A	d__Bacteria;p__Bacteroidota;c__Rhodothermia;o__Balneolales;f__Balneolaceae;g__;s__	taxonomic novelty determined using RED	N/A	N/A	61.03	11	0.832913	N/A	k__Bacteria(UID203)	5449	104	58	60	44	0	0	0	0	63.79	0	0
eyre_bin_36	d__Bacteria;p__Lindowbacteria;c__T1Sed10-126;o__T1Sed10-126;f__;g__;s__	N/A	N/A	N/A	N/A	N/A	N/A	N/A	N/A	N/A	N/A	d__Bacteria;p__Lindowbacteria;c__;o__;f__;g__;s__	taxonomic novelty determined using RED	N/A	N/A	55.62	11	0.689089	N/A	k__Bacteria(UID209)	5443	105	59	33	72	0	0	0	0	69.49	0	0
eyre_bin_37	d__Archaea;p__Halobacteriota;c__Halobacteria;o__Halobacteriales;f__Haloarculaceae;g__;s__	N/A	N/A	N/A	N/A	N/A	N/A	N/A	N/A	N/A	N/A	d__Archaea;p__Halobacteriota;c__Halobacteria;o__Halobacteriales;f__Haloarculaceae;g__;s__	taxonomic classification fully defined by topology	N/A	N/A	43.79	11	0.830532	Genome has more than 10.7% of markers with multiple hits	f__Halobacteriaceae(UID84)	60	359	235	160	173	20	6	0	0	54.21	4.25	13.16
eyre_bin_38	d__Archaea;p__Halobacteriota;c__Halobacteria;o__Halobacteriales;f__Haloarculaceae;g__Halovenus;s__	N/A	N/A	N/A	N/A	N/A	GCF_004015825.1	95	d__Archaea;p__Halobacteriota;c__Halobacteria;o__Halobacteriales;f__Haloarculaceae;g__Halovenus;s__Halovenus sp004015825	87.93	0.87	d__Archaea;p__Halobacteriota;c__Halobacteria;o__Halobacteriales;f__Haloarculaceae;g__Halovenus;s__	taxonomic classification defined by topology and ANI	N/A	GCA_003022845.1, s__Halovenus sp003022845, 95.0, 77.48, 0.27; GCA_003021015.1, s__Halovenus sp003021015, 95.0, 77.47, 0.32; GCA_003022725.1, s__Halovenus sp003022725, 95.0, 77.18, 0.31; GCA_003022085.1, s__Halovenus sp003022085, 95.0, 77.05, 0.15; GCA_003021285.1, s__Halovenus sp003021285, 95.0, 76.72, 0.16; GCF_900100385.1, s__Halovenus aranensis, 95.0, 76.6, 0.23; GCA_000416085.1, s__Halovenus …	43.85	11	0.988361	Genome not assigned to closest species as it falls outside its pre-defined ANI radius	k__Archaea(UID2)	207	149	107	91	53	5	0	0	0	50	3.74	60
eyre_bin_39	d__Archaea;p__Halobacteriota;c__Halobacteria;o__Halobacteriales;f__Haloferacaceae;g__Halogeometricum;s__	N/A	N/A	N/A	N/A	N/A	N/A	N/A	N/A	N/A	N/A	d__Archaea;p__Halobacteriota;c__Halobacteria;o__Halobacteriales;f__Haloferacaceae;g__Halogeometricum;s__	taxonomic classification defined by topology and ANI	N/A	GCF_900112175.1, s__Halogeometricum rufum, 95.0, 86.07, 0.86; GCF_000337095.1, s__Halogeometricum pallidum, 95.0, 83.64, 0.78; GCF_900115785.1, s__Halogeometricum limi, 95.0, 83.53, 0.81; GCF_000172995.2, s__Halogeometricum borinquense, 95.0, 81.74, 0.7	41.67	11	0.964974	Genome not assigned to closest species as it falls outside its pre-defined ANI radius	k__Archaea(UID2)	207	148	106	85	63	0	0	0	0	52.58	0	0
eyre_bin_4	d__Bacteria;p__Gemmatimonadota;c__Gemmatimonadetes;o__;f__;g__;s__	N/A	N/A	N/A	N/A	N/A	N/A	N/A	N/A	N/A	N/A	d__Bacteria;p__Gemmatimonadota;c__Gemmatimonadetes;o__;f__;g__;s__	taxonomic novelty determined using RED	N/A	N/A	48.57	11	0.555006	N/A	k__Bacteria(UID203)	5449	104	58	61	38	5	0	0	0	64.66	5.17	0
eyre_bin_5	d__Bacteria;p__Gemmatimonadota;c__Gemmatimonadetes;o__SG8-23;f__SKRI01;g__;s__	N/A	N/A	N/A	N/A	N/A	GCA_007118565.1	95	d__Bacteria;p__Gemmatimonadota;c__Gemmatimonadetes;o__SG8-23;f__SKRI01;g__SKRI01;s__SKRI01 sp007118565	77.47	0.25	d__Bacteria;p__Gemmatimonadota;c__Gemmatimonadetes;o__SG8-23;f__;g__;s__	taxonomic classification defined by topology and ANI	N/A	N/A	60.52	11	0.746966	N/A	k__Bacteria(UID203)	5449	104	58	50	52	2	0	0	0	75.31	3.45	50
eyre_bin_50	d__Archaea;p__Halobacteriota;c__Halobacteria;o__Halobacteriales;f__;g__;s__	N/A	N/A	N/A	N/A	N/A	N/A	N/A	N/A	N/A	N/A	d__Archaea;p__Halobacteriota;c__Halobacteria;o__Halobacteriales;f__;g__;s__	taxonomic classification fully defined by topology	N/A	N/A	50.45	11	0.71993	N/A	p__Euryarchaeota(UID54)	90	234	153	100	132	2	0	0	0	60.61	1.31	50
eyre_bin_54	d__Bacteria;p__Gemmatimonadota;c__Gemmatimonadetes;o__;f__;g__;s__	N/A	N/A	N/A	N/A	N/A	N/A	N/A	N/A	N/A	N/A	d__Bacteria;p__Gemmatimonadota;c__Gemmatimonadetes;o__;f__;g__;s__	taxonomic novelty determined using RED	N/A	N/A	62.54	11	0.562214	N/A	k__Bacteria(UID203)	5449	104	58	52	51	1	0	0	0	76.72	1.72	100
eyre_bin_55	d__Bacteria;p__Proteobacteria;c__Alphaproteobacteria;o__Caulobacterales;f__Maricaulaceae;g__Marinicauda;s__	N/A	N/A	N/A	N/A	N/A	GCF_004793685.1	95	d__Bacteria;p__Proteobacteria;c__Alphaproteobacteria;o__Caulobacterales;f__Maricaulaceae;g__Marinicauda;s__Marinicauda algicola	84.92	0.88	d__Bacteria;p__Proteobacteria;c__Alphaproteobacteria;o__Caulobacterales;f__Maricaulaceae;g__Marinicauda;s__	taxonomic classification defined by topology and ANI	N/A	GCF_004793635.1, s__Marinicauda pacifica, 95.0, 80.27, 0.64	63.75	11	0.976862	Genome not assigned to closest species as it falls outside its pre-defined ANI radius	k__Bacteria(UID203)	5449	104	58	59	44	1	0	0	0	67.59	0.86	0
eyre_bin_56	d__Bacteria;p__Bacteroidota;c__Bacteroidia;o__Cytophagales;f__Cyclobacteriaceae;g__;s__	N/A	N/A	N/A	N/A	N/A	N/A	N/A	N/A	N/A	N/A	d__Bacteria;p__Bacteroidota;c__Bacteroidia;o__Cytophagales;f__Cyclobacteriaceae;g__;s__	taxonomic classification fully defined by topology	N/A	N/A	62.14	11	0.786965	N/A	o__Cytophagales(UID2936)	47	454	336	113	329	12	0	0	0	79.44	2.7	25
eyre_bin_57	d__Bacteria;p__Proteobacteria;c__Gammaproteobacteria;o__XJ16;f__Halofilaceae;g__Halofilum;s__	N/A	N/A	N/A	N/A	N/A	GCF_001614315.2	95	d__Bacteria;p__Proteobacteria;c__Gammaproteobacteria;o__XJ16;f__Halofilaceae;g__Halofilum;s__Halofilum ochraceum	78.38	0.46	d__Bacteria;p__Proteobacteria;c__Gammaproteobacteria;o__XJ16;f__Halofilaceae;g__;s__	taxonomic classification defined by topology and ANI	N/A	N/A	74.09	11	0.888465	N/A	c__Gammaproteobacteria(UID4267)	119	544	284	85	450	9	0	0	0	89.77	1.84	66.67
eyre_bin_59	d__Bacteria;p__Gemmatimonadota;c__Gemmatimonadetes;o__;f__;g__;s__	N/A	N/A	N/A	N/A	N/A	N/A	N/A	N/A	N/A	N/A	d__Bacteria;p__Gemmatimonadota;c__Gemmatimonadetes;o__;f__;g__;s__	taxonomic novelty determined using RED	N/A	N/A	62.98	11	0.562869	N/A	k__Bacteria(UID2495)	2993	147	91	58	82	6	1	0	0	69.82	7.69	0
eyresouth_bin_15	d__Bacteria;p__Proteobacteria;c__Gammaproteobacteria;o__Thiohalorhabdales;f__Thiohalorhabdaceae;g__;s__	N/A	N/A	N/A	N/A	N/A	GCF_001399755.1	95	d__Bacteria;p__Proteobacteria;c__Gammaproteobacteria;o__Thiohalorhabdales;f__Thiohalorhabdaceae;g__Thiohalorhabdus;s__Thiohalorhabdus denitrificans	79.54	0.53	d__Bacteria;p__Proteobacteria;c__Gammaproteobacteria;o__;f__;g__;s__	taxonomic classification defined by topology and ANI	N/A	N/A	44.44	11	0.848233	N/A	k__Bacteria(UID203)	5449	104	58	63	41	0	0	0	0	56.9	0	0
eyresouth_bin_16	d__Bacteria;p__Lindowbacteria;c__T1Sed10-126;o__T1Sed10-126;f__;g__;s__	N/A	N/A	N/A	N/A	N/A	N/A	N/A	N/A	N/A	N/A	d__Bacteria;p__Lindowbacteria;c__;o__;f__;g__;s__	taxonomic novelty determined using RED	N/A	N/A	55.16	11	0.667775	N/A	k__Bacteria(UID203)	5449	104	58	58	46	0	0	0	0	65.34	0	0
eyresouth_bin_21	d__Archaea;p__Halobacteriota;c__Halobacteria;o__Halobacteriales;f__Haloarculaceae;g__Halomarina;s__	N/A	N/A	N/A	N/A	N/A	GCF_003862495.1	95	d__Archaea;p__Halobacteriota;c__Halobacteria;o__Halobacteriales;f__Haloarculaceae;g__Halomarina;s__Halomarina oriensis	75.52	0.06	d__Archaea;p__Halobacteriota;c__Halobacteria;o__Halobacteriales;f__Haloarculaceae;g__Halomarina;s__	taxonomic classification defined by topology and ANI	N/A	GCA_003021975.1, s__Halomarina sp003021975, 95.0, 78.2, 0.42	55.52	11	0.883985	N/A	f__Halobacteriaceae(UID84)	60	359	235	97	252	9	1	0	0	75.28	2.72	25
eyresouth_bin_23	d__Archaea;p__Thermoplasmatota;c__Thermoplasmata;o__PWKY01;f__PWKY01;g__;s__	N/A	N/A	N/A	N/A	N/A	GCA_003551065.1	95	d__Archaea;p__Thermoplasmatota;c__Thermoplasmata;o__PWKY01;f__PWKY01;g__B1SED10-34;s__B1SED10-34 sp003551065	75.58	0.04	d__Archaea;p__Thermoplasmatota;c__Thermoplasmata;o__PWKY01;f__PWKY01;g__;s__	taxonomic classification defined by topology and ANI	N/A	N/A	75.8	11	0.756791	N/A	p__Euryarchaeota(UID3)	148	188	125	48	140	0	0	0	0	76.8	0	0
eyresouth_bin_24	d__Archaea;p__Halobacteriota;c__Halobacteria;o__Halobacteriales;f__PXRE01;g__PXRE01;s__	N/A	N/A	N/A	N/A	N/A	GCA_003021085.1	95	d__Archaea;p__Halobacteriota;c__Halobacteria;o__Halobacteriales;f__PXRE01;g__PXRE01;s__PXRE01 sp003021085	79.21	0.47	d__Archaea;p__Halobacteriota;c__Halobacteria;o__Halobacteriales;f__;g__;s__	taxonomic classification defined by topology and ANI	N/A	N/A	80.35	11	0.845999	N/A	f__Halobacteriaceae(UID85)	51	395	250	60	326	9	0	0	0	88.79	3.23	33.33
eyresouth_bin_25	d__Archaea;p__Halobacteriota;c__Halobacteria;o__Halobacteriales;f__;g__;s__	N/A	N/A	N/A	N/A	N/A	N/A	N/A	N/A	N/A	N/A	d__Archaea;p__Halobacteriota;c__Halobacteria;o__Halobacteriales;f__;g__;s__	taxonomic classification fully defined by topology	N/A	N/A	58.9	11	0.720636	N/A	f__Halobacteriaceae(UID84)	60	359	235	111	242	5	1	0	0	69.66	2.77	12.5
eyresouth_bin_26	d__Bacteria;p__Gemmatimonadota;c__Gemmatimonadetes;o__;f__;g__;s__	N/A	N/A	N/A	N/A	N/A	N/A	N/A	N/A	N/A	N/A	d__Bacteria;p__Gemmatimonadota;c__Gemmatimonadetes;o__;f__;g__;s__	taxonomic novelty determined using RED	N/A	N/A	71.57	11	0.562035	N/A	k__Bacteria(UID203)	5449	104	58	45	57	2	0	0	0	82.41	3.45	50
eyresouth_bin_30	d__Archaea;p__Halobacteriota;c__Halobacteria;o__Halobacteriales;f__Halobacteriaceae;g__Halodesulfurarchaeum;s__	N/A	N/A	N/A	N/A	N/A	GCF_001886955.1	95	d__Archaea;p__Halobacteriota;c__Halobacteria;o__Halobacteriales;f__Halobacteriaceae;g__Halodesulfurarchaeum;s__Halodesulfurarchaeum formicicum	77.58	0.28	d__Archaea;p__Halobacteriota;c__Halobacteria;o__Halobacteriales;f__Halobacteriaceae;g__;s__	taxonomic classification defined by topology and ANI	N/A	N/A	72.17	11	0.905952	N/A	f__Halobacteriaceae(UID84)	60	359	235	75	272	12	0	0	0	82.69	3.03	16.67
eyresouth_bin_33	d__Archaea;p__Halobacteriota;c__Halobacteria;o__Halobacteriales;f__Haloarculaceae;g__Natronomonas;s__	N/A	N/A	N/A	N/A	N/A	N/A	N/A	N/A	N/A	N/A	d__Archaea;p__Halobacteriota;c__Halobacteria;o__Halobacteriales;f__Haloarculaceae;g__Natronomonas;s__	ANI	N/A	GCA_003020965.1, s__Natronomonas sp003020965, 95.0, 78.96, 0.48; GCA_003022815.1, s__Natronomonas sp003022815, 95.0, 78.91, 0.56; GCF_000026045.1, s__Natronomonas pharaonis, 95.0, 78.86, 0.41; GCA_003021325.1, s__Natronomonas sp003021325, 95.0, 78.78, 0.55; GCA_003022905.1, s__Natronomonas sp003022905, 95.0, 78.69, 0.57; GCA_003022945.1, s__Natronomonas sp003022945, 95.0, 78.57, 0.45; GCA_0030235…	88.54	11	0.912617	N/A	f__Halobacteriaceae(UID84)	60	359	235	19	332	8	0	0	0	98.3	3.19	37.5
eyresouth_bin_34	d__Bacteria;p__Proteobacteria;c__Gammaproteobacteria;o__UBA5335;f__UBA5335;g__;s__	N/A	N/A	N/A	N/A	N/A	N/A	N/A	N/A	N/A	N/A	d__Bacteria;p__Proteobacteria;c__Gammaproteobacteria;o__UBA5335;f__UBA5335;g__;s__	taxonomic classification fully defined by topology	N/A	N/A	85.85	11	0.736684	N/A	c__Gammaproteobacteria(UID4267)	119	544	284	77	464	3	0	0	0	87.37	0.27	33.33
eyresouth_bin_35	d__Archaea;p__Halobacteriota;c__Halobacteria;o__Halobacteriales;f__Halobacteriaceae;g__Halodesulfurarchaeum;s__	N/A	N/A	N/A	N/A	N/A	GCF_001886955.1	95	d__Archaea;p__Halobacteriota;c__Halobacteria;o__Halobacteriales;f__Halobacteriaceae;g__Halodesulfurarchaeum;s__Halodesulfurarchaeum formicicum	78.23	0.3	d__Archaea;p__Halobacteriota;c__Halobacteria;o__Halobacteriales;f__Halobacteriaceae;g__;s__	taxonomic classification defined by topology and ANI	N/A	N/A	80.68	11	0.917272	N/A	f__Halobacteriaceae(UID84)	60	359	235	56	288	15	0	0	0	88.26	4.38	13.33
eyresouth_bin_6	d__Archaea;p__Halobacteriota;c__Halobacteria;o__Halobacteriales;f__;g__;s__	N/A	N/A	N/A	N/A	N/A	N/A	N/A	N/A	N/A	N/A	d__Archaea;p__Halobacteriota;c__Halobacteria;o__Halobacteriales;f__;g__;s__	taxonomic classification fully defined by topology	N/A	N/A	87.69	11	0.722731	N/A	f__Halobacteriaceae(UID84)	60	359	235	51	301	6	1	0	0	88.08	2.63	22.22
eyresouth_bin_7	d__Archaea;p__Halobacteriota;c__Halobacteria;o__Halobacteriales;f__;g__;s__	N/A	N/A	N/A	N/A	N/A	N/A	N/A	N/A	N/A	N/A	d__Archaea;p__Halobacteriota;c__Halobacteria;o__Halobacteriales;f__;g__;s__	taxonomic classification fully defined by topology	N/A	N/A	58.27	11	0.656568	N/A	f__Halobacteriaceae(UID84)	60	359	235	91	243	25	0	0	0	81.49	5.54	24
frome_bin_1	d__Archaea;p__Halobacteriota;c__Halobacteria;o__Halobacteriales;f__Haladaptataceae;g__Halorussus;s__	N/A	N/A	N/A	N/A	N/A	GCA_003023465.1	95	d__Archaea;p__Halobacteriota;c__Halobacteria;o__Halobacteriales;f__Haladaptataceae;g__Halorussus;s__Halorussus sp003023465	82.87	0.57	d__Archaea;p__Halobacteriota;c__Halobacteria;o__Halobacteriales;f__Haladaptataceae;g__Halorussus;s__	taxonomic classification defined by topology and ANI	N/A	GCF_005239435.1, s__Halorussus sp005239435, 95.0, 83.86, 0.74; GCF_004765785.1, s__Halorussus ruber, 95.0, 83.78, 0.74; GCF_004087835.1, s__Halorussus sp004087835, 95.0, 82.84, 0.66; GCF_003369835.1, s__Halorussus rarus, 95.0, 82.49, 0.7; GCF_004143485.1, s__Halorussus amylolyticus, 95.0, 82.01, 0.6; GCF_004765805.1, s__Halorussus sp004765805, 95.0, 81.8, 0.61; GCF_003382685.1, s__Halorussus sp00…	48.4	11	0.934078	Genome not assigned to closest species as it falls outside its pre-defined ANI radius	f__Halobacteriaceae(UID84)	60	359	235	139	207	13	0	0	0	72.44	4.47	30.77
frome_bin_11	d__Archaea;p__Halobacteriota;c__Halobacteria;o__Halobacteriales;f__Haloferacaceae;g__Halogeometricum;s__	N/A	N/A	N/A	N/A	N/A	N/A	N/A	N/A	N/A	N/A	d__Archaea;p__Halobacteriota;c__Halobacteria;o__Halobacteriales;f__Haloferacaceae;g__Halogeometricum;s__	taxonomic classification defined by topology and ANI	N/A	GCF_900112175.1, s__Halogeometricum rufum, 95.0, 86.54, 0.79; GCF_000337095.1, s__Halogeometricum pallidum, 95.0, 84.62, 0.7; GCF_900115785.1, s__Halogeometricum limi, 95.0, 84.48, 0.7; GCF_000172995.2, s__Halogeometricum borinquense, 95.0, 82.57, 0.64	76.58	11	0.964999	Genome not assigned to closest species as it falls outside its pre-defined ANI radius	f__Halobacteriaceae(UID96)	40	417	263	55	353	9	0	0	0	92.53	1.96	0
frome_bin_12	d__Bacteria;p__Chloroflexota;c__Anaerolineae;o__Anaerolineales;f__E44-bin32;g__;s__	N/A	N/A	N/A	N/A	N/A	N/A	N/A	N/A	N/A	N/A	d__Bacteria;p__Chloroflexota;c__Anaerolineae;o__Anaerolineales;f__;g__;s__	taxonomic novelty determined using RED	N/A	N/A	71.94	11	0.801179	N/A	k__Bacteria(UID1452)	924	163	110	42	115	6	0	0	0	80.45	5	16.67
frome_bin_13	d__Archaea;p__Halobacteriota;c__Halobacteria;o__Halobacteriales;f__QS-9-68-17;g__Halostella;s__	N/A	N/A	N/A	N/A	N/A	GCF_004785955.1	95	d__Archaea;p__Halobacteriota;c__Halobacteria;o__Halobacteriales;f__QS-9-68-17;g__Halostella;s__Halostella sp004785955	88.37	0.86	d__Archaea;p__Halobacteriota;c__Halobacteria;o__Halobacteriales;f__QS-9-68-17;g__Halostella;s__	taxonomic classification defined by topology and ANI	N/A	GCF_003675855.1, s__Halostella salina, 95.0, 86.77, 0.82; GCF_003675875.1, s__Halostella sp003675875, 95.0, 82.74, 0.76; GCA_003023565.1, s__Halostella sp003023565, 95.0, 81.97, 0.71; GCF_005954745.1, s__Halostella sp005954745, 95.0, 80.76, 0.67	42.53	11	0.973988	Genome not assigned to closest species as it falls outside its pre-defined ANI radius	k__Archaea(UID2)	207	149	107	83	59	6	1	0	0	51.4	7.48	11.11
frome_bin_14	d__Bacteria;p__Actinobacteriota;c__Actinomycetia;o__Mycobacteriales;f__SCTD01;g__SCTD01;s__	N/A	N/A	N/A	N/A	N/A	GCA_004299215.1	95	d__Bacteria;p__Actinobacteriota;c__Actinomycetia;o__Mycobacteriales;f__SCTD01;g__SCTD01;s__SCTD01 sp004299215	81.05	0.47	d__Bacteria;p__Actinobacteriota;c__Actinomycetia;o__Mycobacteriales;f__;g__;s__	taxonomic classification defined by topology and ANI	N/A	N/A	68.29	11	0.930352	N/A	o__Actinomycetales(UID1663)	488	309	185	72	235	2	0	0	0	86.78	1.08	100
frome_bin_16	d__Archaea;p__Halobacteriota;c__Halobacteria;o__Halobacteriales;f__QS-9-68-17;g__Halostella;s__	N/A	N/A	N/A	N/A	N/A	GCA_003023565.1	95	d__Archaea;p__Halobacteriota;c__Halobacteria;o__Halobacteriales;f__QS-9-68-17;g__Halostella;s__Halostella sp003023565	90.04	0.77	d__Archaea;p__Halobacteriota;c__Halobacteria;o__Halobacteriales;f__QS-9-68-17;g__Halostella;s__	taxonomic classification defined by topology and ANI	N/A	GCF_003675875.1, s__Halostella sp003675875, 95.0, 89.34, 0.9; GCF_004785955.1, s__Halostella sp004785955, 95.0, 82.94, 0.71; GCF_003675855.1, s__Halostella salina, 95.0, 82.71, 0.69; GCF_005954745.1, s__Halostella sp005954745, 95.0, 81.81, 0.68	57.18	11	0.973447	Genome not assigned to closest species as it falls outside its pre-defined ANI radius	f__Halobacteriaceae(UID85)	51	395	250	118	261	15	1	0	0	76.37	4.2	11.11
frome_bin_22	d__Bacteria;p__Proteobacteria;c__Gammaproteobacteria;o__XJ16;f__Halofilaceae;g__Halofilum;s__	N/A	N/A	N/A	N/A	N/A	GCF_001614315.2	95	d__Bacteria;p__Proteobacteria;c__Gammaproteobacteria;o__XJ16;f__Halofilaceae;g__Halofilum;s__Halofilum ochraceum	78.31	0.42	d__Bacteria;p__Proteobacteria;c__Gammaproteobacteria;o__XJ16;f__Halofilaceae;g__;s__	taxonomic classification defined by topology and ANI	N/A	N/A	63.83	11	0.891003	N/A	k__Bacteria(UID203)	5449	104	58	55	49	0	0	0	0	71.03	0	0
frome_bin_28	d__Archaea;p__Nanohaloarchaeota;c__Nanosalinia;o__Nanosalinales;f__Nanosalinaceae;g__;s__	N/A	N/A	N/A	N/A	N/A	N/A	N/A	N/A	N/A	N/A	d__Archaea;p__Nanohaloarchaeota;c__Nanosalinia;o__Nanosalinales;f__Nanosalinaceae;g__;s__	taxonomic classification fully defined by topology	N/A	N/A	72.89	11	0.843197	N/A	k__Archaea(UID2)	207	149	107	23	126	0	0	0	0	81	0	0
frome_bin_29	d__Archaea;p__Halobacteriota;c__Halobacteria;o__Halobacteriales;f__Haloarculaceae;g__CBA1134;s__	N/A	N/A	N/A	N/A	N/A	N/A	N/A	N/A	N/A	N/A	d__Archaea;p__Halobacteriota;c__Halobacteria;o__Halobacteriales;f__Haloarculaceae;g__;s__	taxonomic novelty determined using RED	N/A	N/A	40.77	11	0.900258	N/A	f__Halobacteriaceae(UID84)	60	359	235	193	163	3	0	0	0	51.08	1.28	33.33
frome_bin_30	d__Archaea;p__Halobacteriota;c__Halobacteria;o__Halobacteriales;f__;g__;s__	N/A	N/A	N/A	N/A	N/A	N/A	N/A	N/A	N/A	N/A	d__Archaea;p__Halobacteriota;c__Halobacteria;o__Halobacteriales;f__;g__;s__	taxonomic classification fully defined by topology	N/A	N/A	73.93	11	0.657822	N/A	f__Halobacteriaceae(UID84)	60	359	235	79	268	11	0	1	0	82.99	3.49	17.65
frome_bin_31	d__Archaea;p__Halobacteriota;c__Halobacteria;o__Halobacteriales;f__Halococcaceae;g__Halococcus;s__	N/A	N/A	N/A	N/A	N/A	N/A	N/A	N/A	N/A	N/A	d__Archaea;p__Halobacteriota;c__Halobacteria;o__Halobacteriales;f__Halococcaceae;g__Halococcus;s__	ANI	N/A	GCA_003021235.1, s__Halococcus sp003021235, 95.0, 78.19, 0.46; GCA_003021705.1, s__Halococcus sp003021705, 95.0, 77.99, 0.35; GCA_003021725.1, s__Halococcus sp003021725, 95.0, 77.95, 0.41; GCA_003022925.1, s__Halococcus sp003022925, 95.0, 77.92, 0.44; GCF_000336715.1, s__Halococcus thailandensis, 95.0, 77.21, 0.28; GCA_003021045.1, s__Halococcus sp003021045, 95.0, 77.19, 0.28; GCF_000334895.1, s_…	75.31	11	0.888014	N/A	f__Halobacteriaceae(UID84)	60	359	235	52	300	7	0	0	0	87.86	2.2	28.57
frome_bin_36	d__Archaea;p__Halobacteriota;c__Halobacteria;o__Halobacteriales;f__Haladaptataceae;g__Halorussus;s__	N/A	N/A	N/A	N/A	N/A	GCF_004765785.1	95	d__Archaea;p__Halobacteriota;c__Halobacteria;o__Halobacteriales;f__Haladaptataceae;g__Halorussus;s__Halorussus ruber	87.85	0.85	d__Archaea;p__Halobacteriota;c__Halobacteria;o__Halobacteriales;f__Haladaptataceae;g__Halorussus;s__	taxonomic classification defined by topology and ANI	N/A	GCF_005239435.1, s__Halorussus sp005239435, 95.0, 84.68, 0.78; GCF_004087835.1, s__Halorussus sp004087835, 95.0, 84.07, 0.71; GCF_003369835.1, s__Halorussus rarus, 95.0, 82.31, 0.73; GCA_003023465.1, s__Halorussus sp003023465, 95.0, 81.76, 0.59; GCF_004143485.1, s__Halorussus amylolyticus, 95.0, 81.34, 0.61; GCF_003382685.1, s__Halorussus sp003382685, 95.0, 81.1, 0.61; GCF_004765805.1, s__Halorus…	66.82	11	0.978068	Genome not assigned to closest species as it falls outside its pre-defined ANI radius	f__Halobacteriaceae(UID84)	60	359	235	94	258	7	0	0	0	79.53	1.04	71.43
frome_bin_38	d__Archaea;p__Halobacteriota;c__Halobacteria;o__Halobacteriales;f__;g__;s__	N/A	N/A	N/A	N/A	N/A	N/A	N/A	N/A	N/A	N/A	d__Archaea;p__Halobacteriota;c__Halobacteria;o__Halobacteriales;f__;g__;s__	taxonomic classification fully defined by topology	N/A	N/A	93.46	11	0.655606	N/A	f__Halobacteriaceae(UID84)	60	359	235	24	328	7	0	0	0	90.13	1.83	0
frome_bin_43	d__Bacteria;p__Actinobacteriota;c__Acidimicrobiia;o__Acidimicrobiales;f__;g__;s__	N/A	N/A	N/A	N/A	N/A	N/A	N/A	N/A	N/A	N/A	d__Bacteria;p__Actinobacteriota;c__Acidimicrobiia;o__Acidimicrobiales;f__;g__;s__	taxonomic novelty determined using RED	N/A	N/A	46.85	11	0.687923	N/A	k__Bacteria(UID203)	5449	104	58	59	44	1	0	0	0	58.4	1.72	0
frome_bin_44	d__Bacteria;p__Gemmatimonadota;c__Gemmatimonadetes;o__SG8-23;f__SKRI01;g__;s__	N/A	N/A	N/A	N/A	N/A	GCA_007118565.1	95	d__Bacteria;p__Gemmatimonadota;c__Gemmatimonadetes;o__SG8-23;f__SKRI01;g__SKRI01;s__SKRI01 sp007118565	76.39	0.12	d__Bacteria;p__Gemmatimonadota;c__Gemmatimonadetes;o__SG8-23;f__;g__;s__	taxonomic classification defined by topology and ANI	N/A	N/A	46.23	11	0.761481	N/A	k__Bacteria(UID203)	5449	104	58	58	46	0	0	0	0	62.24	0	0
frome_bin_46	d__Bacteria;p__Actinobacteriota;c__Actinomycetia;o__Nitriliruptorales;f__Nitriliruptoraceae;g__;s__	N/A	N/A	N/A	N/A	N/A	N/A	N/A	N/A	N/A	N/A	d__Bacteria;p__Actinobacteriota;c__Actinomycetia;o__Nitriliruptorales;f__Nitriliruptoraceae;g__;s__	taxonomic classification fully defined by topology	N/A	N/A	48.43	11	0.758868	N/A	k__Bacteria(UID203)	5449	104	58	58	45	1	0	0	0	62.93	0.86	0
frome_bin_48	d__Archaea;p__Halobacteriota;c__Halobacteria;o__Halobacteriales;f__Haloferacaceae;g__;s__	N/A	N/A	N/A	N/A	N/A	N/A	N/A	N/A	N/A	N/A	d__Archaea;p__Halobacteriota;c__Halobacteria;o__Halobacteriales;f__;g__;s__	taxonomic novelty determined using RED	N/A	N/A	39.46	11	0.80573	N/A	f__Halobacteriaceae(UID85)	51	395	250	212	180	3	0	0	0	51.22	0.47	0
frome_bin_49	d__Bacteria;p__Gemmatimonadota;c__Gemmatimonadetes;o__;f__;g__;s__	N/A	N/A	N/A	N/A	N/A	N/A	N/A	N/A	N/A	N/A	d__Bacteria;p__Gemmatimonadota;c__Gemmatimonadetes;o__;f__;g__;s__	taxonomic novelty determined using RED	N/A	N/A	55.87	11	0.561145	N/A	k__Bacteria(UID203)	5449	104	58	52	52	0	0	0	0	70.85	0	0
frome_bin_62	d__Archaea;p__Halobacteriota;c__Halobacteria;o__Halobacteriales;f__SKSH01;g__SKSH01;s__	N/A	N/A	N/A	N/A	N/A	GCA_007118075.1	95	d__Archaea;p__Halobacteriota;c__Halobacteria;o__Halobacteriales;f__SKSH01;g__SKSH01;s__SKSH01 sp007118075	76.32	0.09	d__Archaea;p__Halobacteriota;c__Halobacteria;o__Halobacteriales;f__SKSH01;g__SKSH01;s__	taxonomic classification defined by topology and ANI	N/A	GCA_007118145.1, s__SKSH01 sp007118145, 95.0, 76.7, 0.15	81.54	11	0.855328	N/A	p__Euryarchaeota(UID54)	90	234	153	27	200	7	0	0	0	87.28	2.67	14.29
frome_bin_65	d__Archaea;p__Halobacteriota;c__Halobacteria;o__Halobacteriales;f__Haloarculaceae;g__Natronomonas;s__	N/A	N/A	N/A	N/A	N/A	N/A	N/A	N/A	N/A	N/A	d__Archaea;p__Halobacteriota;c__Halobacteria;o__Halobacteriales;f__Haloarculaceae;g__Natronomonas;s__	ANI	N/A	GCA_003021325.1, s__Natronomonas sp003021325, 95.0, 80.58, 0.56; GCA_003020965.1, s__Natronomonas sp003020965, 95.0, 80.55, 0.53; GCA_003023535.1, s__Natronomonas sp003023535, 95.0, 80.15, 0.55; GCA_003022815.1, s__Natronomonas sp003022815, 95.0, 80.11, 0.54; GCA_003022905.1, s__Natronomonas sp003022905, 95.0, 80.04, 0.54; GCA_003022945.1, s__Natronomonas sp003022945, 95.0, 80.01, 0.47; GCA_00713…	58.8	11	0.911593	Genome has more than 10.7% of markers with multiple hits	k__Archaea(UID2)	207	149	107	46	84	19	0	0	0	78.5	9.35	5.26
frome_bin_7	d__Bacteria;p__Bacteroidota;c__Rhodothermia;o__Rhodothermales;f__;g__;s__	N/A	N/A	N/A	N/A	N/A	N/A	N/A	N/A	N/A	N/A	d__Bacteria;p__Bacteroidota;c__Rhodothermia;o__Rhodothermales;f__;g__;s__	taxonomic novelty determined using RED	N/A	N/A	55.81	11	0.6968	N/A	k__Bacteria(UID203)	5449	104	58	55	49	0	0	0	0	67.4	0	0
frome_bin_9	d__Archaea;p__Halobacteriota;c__Halobacteria;o__Halobacteriales;f__SKNY01;g__;s__	N/A	N/A	N/A	N/A	N/A	N/A	N/A	N/A	N/A	N/A	d__Archaea;p__Halobacteriota;c__Halobacteria;o__Halobacteriales;f__;g__;s__	taxonomic novelty determined using RED	N/A	N/A	58.86	11	0.728934	N/A	f__Halobacteriaceae(UID84)	60	359	235	105	235	19	0	0	0	79.65	6.56	10.53
gairdner_bin_112	d__Archaea;p__Halobacteriota;c__Halobacteria;o__Halobacteriales;f__Haloarculaceae;g__;s__	N/A	N/A	N/A	N/A	N/A	N/A	N/A	N/A	N/A	N/A	d__Archaea;p__Halobacteriota;c__Halobacteria;o__Halobacteriales;f__Haloarculaceae;g__;s__	taxonomic classification fully defined by topology	N/A	N/A	54.16	11	0.885958	N/A	f__Halobacteriaceae(UID85)	51	395	250	145	246	4	0	0	0	69.35	1.2	25
gairdner_bin_118	d__Archaea;p__Halobacteriota;c__Halobacteria;o__Halobacteriales;f__SW-7-71-33;g__SW-7-71-33;s__	N/A	N/A	N/A	N/A	N/A	GCA_003022865.1	95	d__Archaea;p__Halobacteriota;c__Halobacteria;o__Halobacteriales;f__SW-7-71-33;g__SW-7-71-33;s__SW-7-71-33 sp003022865	76.79	0.29	d__Archaea;p__Halobacteriota;c__Halobacteria;o__Halobacteriales;f__SW-7-71-33;g__SW-7-71-33;s__	taxonomic classification defined by topology and ANI	N/A	GCA_003023195.1, s__SW-7-71-33 sp003023195, 95.0, 77.64, 0.43	40.34	11	0.893254	N/A	f__Halobacteriaceae(UID85)	51	395	250	175	198	22	0	0	0	61.61	7.27	13.64
gairdner_bin_122	d__Archaea;p__Halobacteriota;c__Halobacteria;o__Halobacteriales;f__;g__;s__	N/A	N/A	N/A	N/A	N/A	N/A	N/A	N/A	N/A	N/A	d__Archaea;p__Halobacteriota;c__Halobacteria;o__Halobacteriales;f__;g__;s__	taxonomic classification fully defined by topology	N/A	N/A	42.47	11	0.720328	N/A	p__Euryarchaeota(UID54)	90	234	153	105	117	10	2	0	0	64.33	7.97	6.25
gairdner_bin_141	d__Archaea;p__Asgardarchaeota;c__Heimdallarchaeia;o__;f__;g__;s__	N/A	N/A	N/A	N/A	N/A	N/A	N/A	N/A	N/A	N/A	d__Archaea;p__Asgardarchaeota;c__Heimdallarchaeia;o__;f__;g__;s__	taxonomic novelty determined using RED	N/A	N/A	50.04	11	0.358117	N/A	k__Archaea(UID2)	207	149	107	57	90	2	0	0	0	58.83	1.4	0
gairdner_bin_147	d__Archaea;p__Thermoproteota;c__Korarchaeia;o__;f__;g__;s__	N/A	N/A	N/A	N/A	N/A	N/A	N/A	N/A	N/A	N/A	d__Archaea;p__Thermoproteota;c__;o__;f__;g__;s__	taxonomic novelty determined using RED	N/A	N/A	69.4	11	0.270737	N/A	k__Archaea(UID2)	207	149	107	22	125	2	0	0	0	86.22	0.93	0
gairdner_bin_148	d__Archaea;p__Halobacteriota;c__Halobacteria;o__Halobacteriales;f__Haloarculaceae;g__Halovenus;s__	N/A	N/A	N/A	N/A	N/A	GCF_900100385.1	95	d__Archaea;p__Halobacteriota;c__Halobacteria;o__Halobacteriales;f__Haloarculaceae;g__Halovenus;s__Halovenus aranensis	87.88	0.93	d__Archaea;p__Halobacteriota;c__Halobacteria;o__Halobacteriales;f__Haloarculaceae;g__Halovenus;s__	taxonomic classification defined by topology and ANI	N/A	GCA_003021285.1, s__Halovenus sp003021285, 95.0, 78.61, 0.38; GCA_003021015.1, s__Halovenus sp003021015, 95.0, 78.13, 0.34; GCA_003022725.1, s__Halovenus sp003022725, 95.0, 78.01, 0.31; GCA_003022845.1, s__Halovenus sp003022845, 95.0, 77.93, 0.3; GCA_003551265.1, s__Halovenus sp003551265, 95.0, 77.37, 0.3; GCA_003022085.1, s__Halovenus sp003022085, 95.0, 77.3, 0.27; GCF_004015825.1, s__Halovenus …	63.49	11	0.984188	Genome not assigned to closest species as it falls outside its pre-defined ANI radius	f__Halobacteriaceae(UID85)	51	395	250	105	288	2	0	0	0	84.11	0.33	100
gairdner_bin_15	d__Archaea;p__Halobacteriota;c__Halobacteria;o__Halobacteriales;f__Haloferacaceae;g__Halobaculum;s__	N/A	N/A	N/A	N/A	N/A	GCF_900129775.1	95	d__Archaea;p__Halobacteriota;c__Halobacteria;o__Halobacteriales;f__Haloferacaceae;g__Halobaculum;s__Halobaculum gomorrense	83.1	0.71	d__Archaea;p__Halobacteriota;c__Halobacteria;o__Halobacteriales;f__Haloferacaceae;g__Halobaculum;s__	taxonomic classification defined by topology and ANI	N/A	GCA_003020945.1, s__Halobaculum sp003020945, 95.0, 82.61, 0.6; GCF_000495475.1, s__Halobaculum tyrrellense, 95.0, 79.86, 0.56	67.64	11	0.974196	Genome not assigned to closest species as it falls outside its pre-defined ANI radius	f__Halobacteriaceae(UID96)	40	417	263	86	322	9	0	0	0	89.28	2.38	11.11
gairdner_bin_155	d__Archaea;p__Halobacteriota;c__Halobacteria;o__Halobacteriales;f__Haloarculaceae;g__;s__	N/A	N/A	N/A	N/A	N/A	N/A	N/A	N/A	N/A	N/A	d__Archaea;p__Halobacteriota;c__Halobacteria;o__Halobacteriales;f__Haloarculaceae;g__;s__	taxonomic classification fully defined by topology	N/A	N/A	44.61	11	0.890067	N/A	f__Halobacteriaceae(UID85)	51	395	250	164	216	14	1	0	0	65.37	4.53	0
gairdner_bin_16	d__Archaea;p__Halobacteriota;c__Halobacteria;o__Halobacteriales;f__Halobacteriaceae;g__Halobacterium;s__	N/A	N/A	N/A	N/A	N/A	N/A	N/A	N/A	N/A	N/A	d__Archaea;p__Halobacteriota;c__Halobacteria;o__Halobacteriales;f__Halobacteriaceae;g__Halobacterium;s__	taxonomic classification defined by topology and ANI	N/A	GCF_001488575.1, s__Halobacterium hubeiense, 95.0, 83.31, 0.65; GCF_001485535.1, s__Halobacterium sp001485535, 95.0, 83.01, 0.67; GCF_900110535.1, s__Halobacterium jilantaiense, 95.0, 82.49, 0.64; GCF_000230955.2, s__Halobacterium sp000230955, 95.0, 81.84, 0.66; GCF_004799605.1, s__Halobacterium salinarum, 95.0, 79.77, 0.45	48.44	11	0.936186	Genome not assigned to closest species as it falls outside its pre-defined ANI radius	f__Halobacteriaceae(UID84)	60	359	235	133	197	27	2	0	0	70.08	9.8	18.18
gairdner_bin_20	d__Archaea;p__Halobacteriota;c__Halobacteria;o__Halobacteriales;f__Haloarculaceae;g__Halovenus;s__	N/A	N/A	N/A	N/A	N/A	GCF_004015825.1	95	d__Archaea;p__Halobacteriota;c__Halobacteria;o__Halobacteriales;f__Haloarculaceae;g__Halovenus;s__Halovenus sp004015825	77.61	0.36	d__Archaea;p__Halobacteriota;c__Halobacteria;o__Halobacteriales;f__Haloarculaceae;g__Halovenus;s__	taxonomic classification defined by topology and ANI	N/A	GCA_003022725.1, s__Halovenus sp003022725, 95.0, 77.83, 0.31; GCA_003021015.1, s__Halovenus sp003021015, 95.0, 77.74, 0.34; GCA_003022845.1, s__Halovenus sp003022845, 95.0, 77.72, 0.28; GCA_003022085.1, s__Halovenus sp003022085, 95.0, 77.4, 0.25; GCA_003021285.1, s__Halovenus sp003021285, 95.0, 77.16, 0.25; GCF_900100385.1, s__Halovenus aranensis, 95.0, 77.05, 0.25; GCA_003551265.1, s__Halovenus …	54.23	11	0.926231	N/A	f__Halobacteriaceae(UID85)	51	395	250	132	242	15	6	0	0	72.07	4.65	6.06
gairdner_bin_35	d__Archaea;p__Hadarchaeota;c__Hadarchaeia;o__;f__;g__;s__	N/A	N/A	N/A	N/A	N/A	N/A	N/A	N/A	N/A	N/A	d__Archaea;p__Hadarchaeota;c__;o__;f__;g__;s__	taxonomic novelty determined using RED	N/A	N/A	63.15	11	0.430763	N/A	k__Archaea(UID2)	207	149	107	55	94	0	0	0	0	58.57	0	0
gairdner_bin_39	d__Archaea;p__Nanohaloarchaeota;c__Nanosalinia;o__Nanosalinales;f__Nanosalinaceae;g__;s__	N/A	N/A	N/A	N/A	N/A	N/A	N/A	N/A	N/A	N/A	d__Archaea;p__Nanohaloarchaeota;c__Nanosalinia;o__Nanosalinales;f__Nanosalinaceae;g__;s__	taxonomic classification fully defined by topology	N/A	N/A	58.43	11	0.795682	N/A	k__Archaea(UID2)	207	149	107	52	97	0	0	0	0	69.31	0	0
gairdner_bin_4	d__Bacteria;p__Myxococcota;c__Bradimonadia;o__Bradymonadales;f__Bradymonadaceae;g__;s__	N/A	N/A	N/A	N/A	N/A	N/A	N/A	N/A	N/A	N/A	d__Bacteria;p__Myxococcota;c__Bradimonadia;o__Bradymonadales;f__Bradymonadaceae;g__;s__	taxonomic classification fully defined by topology	N/A	N/A	40.18	11	0.762097	N/A	c__Deltaproteobacteria(UID3216)	83	247	155	128	118	1	0	0	0	53.97	0.65	0
gairdner_bin_41	d__Archaea;p__Halobacteriota;c__Halobacteria;o__Halobacteriales;f__Haloferacaceae;g__Halopenitus;s__	N/A	N/A	N/A	N/A	N/A	N/A	N/A	N/A	N/A	N/A	d__Archaea;p__Halobacteriota;c__Halobacteria;o__Halobacteriales;f__Haloferacaceae;g__;s__	taxonomic novelty determined using RED	N/A	N/A	71.47	11	0.952045	N/A	f__Halobacteriaceae(UID96)	40	417	263	80	332	5	0	0	0	85.67	0.95	40
gairdner_bin_42	d__Archaea;p__Halobacteriota;c__Methanonatronarchaeia;o__;f__;g__;s__	N/A	N/A	N/A	N/A	N/A	N/A	N/A	N/A	N/A	N/A	d__Archaea;p__Halobacteriota;c__;o__;f__;g__;s__	taxonomic novelty determined using RED	N/A	N/A	89.17	11	0.370888	N/A	p__Euryarchaeota(UID54)	90	234	153	19	212	3	0	0	0	89.98	1.96	0
gairdner_bin_54	d__Archaea;p__Halobacteriota;c__Halobacteria;o__Halobacteriales;f__Natrialbaceae;g__Natrinema;s__	N/A	N/A	N/A	N/A	N/A	N/A	N/A	N/A	N/A	N/A	d__Archaea;p__Halobacteriota;c__Halobacteria;o__Halobacteriales;f__Natrialbaceae;g__Natrinema;s__	taxonomic classification defined by topology and ANI	N/A	GCF_005938085.1, s__Natrinema sp005938085, 95.0, 87.58, 0.91; GCF_000337475.1, s__Natrinema limicola, 95.0, 86.43, 0.85; GCF_004217335.1, s__Natrinema hispanicum, 95.0, 86.27, 0.87; GCF_900111485.1, s__Natrinema hispanicum_A, 95.0, 86.1, 0.86; GCF_001953745.1, s__Natrinema saccharevitans, 95.0, 82.2, 0.76; GCF_000710605.1, s__Natrinema thermotolerans, 95.34, 82.16, 0.76; GCF_005576615.1, s__Natri…	31.01	11	0.981624	Genome not assigned to closest species as it falls outside its pre-defined ANI radius	f__Halobacteriaceae(UID96)	40	417	263	217	192	8	0	0	0	57.4	2.55	25
gairdner_bin_57	d__Bacteria;p__Myxococcota_A;c__UBA9160;o__UBA9160;f__UBA6930;g__;s__	N/A	N/A	N/A	N/A	N/A	GCA_002450755.1	95	d__Bacteria;p__Myxococcota_A;c__UBA9160;o__UBA9160;f__UBA6930;g__UBA6930;s__UBA6930 sp002450755	74.66	0	d__Bacteria;p__Myxococcota_A;c__UBA9160;o__UBA9160;f__UBA6930;g__;s__	taxonomic classification defined by topology and ANI	N/A	N/A	42.22	11	0.780195	N/A	k__Bacteria(UID203)	5449	103	57	66	36	1	0	0	0	53.51	1.75	100
gairdner_bin_6	d__Archaea;p__Halobacteriota;c__Halobacteria;o__Halobacteriales;f__Halobacteriaceae;g__Halodesulfurarchaeum;s__	N/A	N/A	N/A	N/A	N/A	GCF_001886955.1	95	d__Archaea;p__Halobacteriota;c__Halobacteria;o__Halobacteriales;f__Halobacteriaceae;g__Halodesulfurarchaeum;s__Halodesulfurarchaeum formicicum	79.6	0.61	d__Archaea;p__Halobacteriota;c__Halobacteria;o__Halobacteriales;f__Halobacteriaceae;g__;s__	taxonomic classification defined by topology and ANI	N/A	N/A	60.97	11	0.958664	N/A	f__Halobacteriaceae(UID84)	60	359	235	114	240	5	0	0	0	78.9	1.49	20
gairdner_bin_62	d__Archaea;p__Halobacteriota;c__Archaeoglobi;o__Archaeoglobales;f__Archaeoglobaceae;g__JdFR-22;s__	N/A	N/A	N/A	N/A	N/A	GCA_002010045.1	95	d__Archaea;p__Halobacteriota;c__Archaeoglobi;o__Archaeoglobales;f__Archaeoglobaceae;g__JdFR-22;s__JdFR-22 sp002010045	76.06	0.04	d__Archaea;p__Halobacteriota;c__Archaeoglobi;o__Archaeoglobales;f__Archaeoglobaceae;g__;s__	taxonomic classification defined by topology and ANI	N/A	N/A	83.02	11	0.876374	N/A	p__Euryarchaeota(UID49)	95	228	153	34	191	3	0	0	0	84.57	1.63	0
gairdner_bin_64	d__Archaea;p__Nanohaloarchaeota;c__Nanosalinia;o__Nanosalinales;f__Nanosalinaceae;g__SG9;s__	N/A	N/A	N/A	N/A	N/A	GCA_001761425.1	95	d__Archaea;p__Nanohaloarchaeota;c__Nanosalinia;o__Nanosalinales;f__Nanosalinaceae;g__SG9;s__SG9 sp001761425	76.43	0.04	d__Archaea;p__Nanohaloarchaeota;c__Nanosalinia;o__Nanosalinales;f__Nanosalinaceae;g__;s__	taxonomic classification defined by topology and ANI	N/A	N/A	60.32	11	0.857765	N/A	k__Archaea(UID2)	207	149	107	50	99	0	0	0	0	68.46	0	0
gairdner_bin_69	d__Archaea;p__Halobacteriota;c__Halobacteria;o__Halobacteriales;f__Haloarculaceae;g__Natronomonas;s__	N/A	N/A	N/A	N/A	N/A	N/A	N/A	N/A	N/A	N/A	d__Archaea;p__Halobacteriota;c__Halobacteria;o__Halobacteriales;f__Haloarculaceae;g__Natronomonas;s__	ANI	N/A	GCF_000026045.1, s__Natronomonas pharaonis, 95.0, 77.89, 0.39; GCA_003021325.1, s__Natronomonas sp003021325, 95.0, 77.82, 0.33; GCA_003020965.1, s__Natronomonas sp003020965, 95.0, 77.78, 0.41; GCA_003022905.1, s__Natronomonas sp003022905, 95.0, 77.65, 0.31; GCA_003023535.1, s__Natronomonas sp003023535, 95.0, 77.64, 0.3; GCF_005239135.1, s__Natronomonas sp005239135, 95.0, 77.51, 0.32; GCA_00302281…	50.88	11	0.911123	N/A	k__Archaea(UID2)	207	149	107	74	71	4	0	0	0	62.62	2.8	0
gairdner_bin_70	d__Bacteria;p__Proteobacteria;c__Gammaproteobacteria;o__XJ16;f__Halofilaceae;g__Halofilum;s__	N/A	N/A	N/A	N/A	N/A	GCF_001614315.2	95	d__Bacteria;p__Proteobacteria;c__Gammaproteobacteria;o__XJ16;f__Halofilaceae;g__Halofilum;s__Halofilum ochraceum	77.63	0.43	d__Bacteria;p__Proteobacteria;c__Gammaproteobacteria;o__XJ16;f__Halofilaceae;g__;s__	taxonomic classification defined by topology and ANI	N/A	N/A	57.86	11	0.910488	N/A	k__Bacteria(UID203)	5449	104	58	60	44	0	0	0	0	63.79	0	0
gairdner_bin_72	d__Bacteria;p__Gemmatimonadota;c__Gemmatimonadetes;o__;f__;g__;s__	N/A	N/A	N/A	N/A	N/A	N/A	N/A	N/A	N/A	N/A	d__Bacteria;p__Gemmatimonadota;c__Gemmatimonadetes;o__;f__;g__;s__	taxonomic novelty determined using RED	N/A	N/A	61.98	11	0.55774	N/A	k__Bacteria(UID203)	5449	104	58	55	49	0	0	0	0	72.41	0	0
gairdner_bin_75	d__Bacteria;p__Bacteroidota;c__Bacteroidia;o__Flavobacteriales;f__Flavobacteriaceae;g__Antarcticibacterium;s__	N/A	N/A	N/A	N/A	N/A	GCF_006159205.1	95	d__Bacteria;p__Bacteroidota;c__Bacteroidia;o__Flavobacteriales;f__Flavobacteriaceae;g__Antarcticibacterium;s__Antarcticibacterium flavum	76.83	0.21	d__Bacteria;p__Bacteroidota;c__Bacteroidia;o__Flavobacteriales;f__Flavobacteriaceae;g__;s__	taxonomic classification defined by topology and ANI	N/A	N/A	44.48	11	0.952856	N/A	k__Bacteria(UID203)	5449	104	58	65	37	2	0	0	0	54.08	1.72	100
gairdner_bin_79	d__Archaea;p__Thermoproteota;c__Bathyarchaeia;o__B26-1;f__UBA233;g__SOJA01;s__	N/A	N/A	N/A	N/A	N/A	GCA_004376975.1	95	d__Archaea;p__Thermoproteota;c__Bathyarchaeia;o__B26-1;f__UBA233;g__SOJA01;s__SOJA01 sp004376975	75.51	0.04	d__Archaea;p__Thermoproteota;c__Bathyarchaeia;o__B26-1;f__UBA233;g__;s__	taxonomic classification defined by topology and ANI	N/A	N/A	77.87	11	0.822779	N/A	k__Archaea(UID2)	207	149	107	27	120	2	0	0	0	80.37	1.87	0
gairdner_bin_81	d__Bacteria;p__Gemmatimonadota;c__Gemmatimonadetes;o__;f__;g__;s__	N/A	N/A	N/A	N/A	N/A	N/A	N/A	N/A	N/A	N/A	d__Bacteria;p__Gemmatimonadota;c__Gemmatimonadetes;o__;f__;g__;s__	taxonomic novelty determined using RED	N/A	N/A	54.44	11	0.563808	N/A	k__Bacteria(UID203)	5449	104	58	55	45	4	0	0	0	72.76	6.9	0
gairdner_bin_82	d__Archaea;p__Nanohaloarchaeota;c__Nanosalinia;o__Nanosalinales;f__Nanosalinaceae;g__;s__	N/A	N/A	N/A	N/A	N/A	N/A	N/A	N/A	N/A	N/A	d__Archaea;p__Nanohaloarchaeota;c__Nanosalinia;o__Nanosalinales;f__Nanosalinaceae;g__;s__	taxonomic classification fully defined by topology	N/A	N/A	46.84	11	0.813154	N/A	k__Archaea(UID2)	207	149	107	67	82	0	0	0	0	58.02	0	0
gairdner_bin_84	d__Bacteria;p__Patescibacteria;c__Paceibacteria;o__Paceibacterales;f__GCA-002788555;g__;s__	N/A	N/A	N/A	N/A	N/A	GCA_002788555.1	95	d__Bacteria;p__Patescibacteria;c__Paceibacteria;o__Paceibacterales;f__GCA-002788555;g__GCA-002788555;s__GCA-002788555 sp002788555	77.22	0.02	d__Bacteria;p__Patescibacteria;c__Paceibacteria;o__Paceibacterales;f__;g__;s__	taxonomic classification defined by topology and ANI	N/A	N/A	48.93	11	0.768866	N/A	k__Bacteria(UID203)	5449	104	58	33	71	0	0	0	0	56.73	0	0
gairdner_bin_89	d__Bacteria;p__Lindowbacteria;c__T1Sed10-126;o__T1Sed10-126;f__;g__;s__	N/A	N/A	N/A	N/A	N/A	N/A	N/A	N/A	N/A	N/A	d__Bacteria;p__Lindowbacteria;c__;o__;f__;g__;s__	taxonomic novelty determined using RED	N/A	N/A	82.86	11	0.67475	N/A	k__Bacteria(UID209)	5443	105	59	7	98	0	0	0	0	89.83	0	0
gairdner_bin_90	d__Archaea;p__Halobacteriota;c__Halobacteria;o__Halobacteriales;f__Halobacteriaceae;g__Halobacterium;s__	N/A	N/A	N/A	N/A	N/A	N/A	N/A	N/A	N/A	N/A	d__Archaea;p__Halobacteriota;c__Halobacteria;o__Halobacteriales;f__Halobacteriaceae;g__Halobacterium;s__	taxonomic classification defined by topology and ANI	N/A	GCF_001488575.1, s__Halobacterium hubeiense, 95.0, 90.66, 0.93; GCF_001485535.1, s__Halobacterium sp001485535, 95.0, 89.13, 0.93; GCF_900110535.1, s__Halobacterium jilantaiense, 95.0, 82.22, 0.8; GCF_000230955.2, s__Halobacterium sp000230955, 95.0, 82.08, 0.75; GCF_004799605.1, s__Halobacterium salinarum, 95.0, 80.12, 0.59	48.61	11	0.962686	Genome not assigned to closest species as it falls outside its pre-defined ANI radius	k__Archaea(UID2)	207	149	107	68	76	5	0	0	0	63.55	3.74	0
gairdner_bin_91	d__Archaea;p__Halobacteriota;c__Halobacteria;o__Halobacteriales;f__Haladaptataceae;g__Halorussus;s__	N/A	N/A	N/A	N/A	N/A	GCF_004765785.1	95	d__Archaea;p__Halobacteriota;c__Halobacteria;o__Halobacteriales;f__Haladaptataceae;g__Halorussus;s__Halorussus ruber	88.36	0.83	d__Archaea;p__Halobacteriota;c__Halobacteria;o__Halobacteriales;f__Haladaptataceae;g__Halorussus;s__	taxonomic classification defined by topology and ANI	N/A	GCF_005239435.1, s__Halorussus sp005239435, 95.0, 84.27, 0.76; GCF_004087835.1, s__Halorussus sp004087835, 95.0, 84.01, 0.71; GCF_003369835.1, s__Halorussus rarus, 95.0, 82.28, 0.69; GCA_003023465.1, s__Halorussus sp003023465, 95.0, 81.72, 0.66; GCF_004143485.1, s__Halorussus amylolyticus, 95.0, 81.34, 0.6; GCF_004765805.1, s__Halorussus sp004765805, 95.0, 81.14, 0.61; GCF_003382685.1, s__Halorus…	94.52	11	0.979971	Genome not assigned to closest species as it falls outside its pre-defined ANI radius	f__Halobacteriaceae(UID84)	60	359	235	8	350	1	0	0	0	97.63	0.43	0
gairdner_bin_93	d__Archaea;p__Hadarchaeota;c__Hadarchaeia;o__;f__;g__;s__	N/A	N/A	N/A	N/A	N/A	N/A	N/A	N/A	N/A	N/A	d__Archaea;p__Hadarchaeota;c__;o__;f__;g__;s__	taxonomic novelty determined using RED	N/A	N/A	82.98	11	0.412404	N/A	k__Archaea(UID2)	207	149	107	19	129	1	0	0	0	85.98	0.93	0
gairdner_bin_97	d__Bacteria;p__Actinobacteriota;c__Actinomycetia;o__Nitriliruptorales;f__Nitriliruptoraceae;g__PWLR01;s__	N/A	N/A	N/A	N/A	N/A	GCA_003558435.1	95	d__Bacteria;p__Actinobacteriota;c__Actinomycetia;o__Nitriliruptorales;f__Nitriliruptoraceae;g__PWLR01;s__PWLR01 sp003558435	81.33	0.59	d__Bacteria;p__Actinobacteriota;c__Actinomycetia;o__Nitriliruptorales;f__Nitriliruptoraceae;g__;s__	taxonomic classification defined by topology and ANI	N/A	N/A	86.92	11	0.955949	N/A	k__Bacteria(UID1453)	901	171	117	21	149	1	0	0	0	94.44	0.85	0
gairdner_bin_99	d__Bacteria;p__Firmicutes_F;c__Halanaerobiia;o__Halobacteroidales;f__Acetohalobiaceae;g__Acetohalobium;s__	N/A	N/A	N/A	N/A	N/A	GCF_000144695.1	95	d__Bacteria;p__Firmicutes_F;c__Halanaerobiia;o__Halobacteroidales;f__Acetohalobiaceae;g__Acetohalobium;s__Acetohalobium arabaticum	81.79	0.79	d__Bacteria;p__Firmicutes_F;c__Halanaerobiia;o__Halobacteroidales;f__Acetohalobiaceae;g__;s__	taxonomic classification defined by topology and ANI	N/A	N/A	59.25	11	0.926169	Genome not assigned to closest species as it falls outside its pre-defined ANI radius	p__Firmicutes(UID241)	930	208	116	76	130	2	0	0	0	71.51	0.43	50
hardy_bin_10	d__Archaea;p__Thermoplasmatota;c__Thermoplasmata;o__PWKY01;f__PWKY01;g__;s__	N/A	N/A	N/A	N/A	N/A	N/A	N/A	N/A	N/A	N/A	d__Archaea;p__Thermoplasmatota;c__Thermoplasmata;o__PWKY01;f__PWKY01;g__;s__	taxonomic novelty determined using RED	N/A	N/A	60.58	11	0.798887	N/A	p__Euryarchaeota(UID3)	148	188	125	43	129	10	6	0	0	74.94	8.74	25
hardy_bin_13	d__Archaea;p__Halobacteriota;c__Archaeoglobi;o__Archaeoglobales;f__Archaeoglobaceae;g__JdFR-22;s__	N/A	N/A	N/A	N/A	N/A	GCA_002010045.1	95	d__Archaea;p__Halobacteriota;c__Archaeoglobi;o__Archaeoglobales;f__Archaeoglobaceae;g__JdFR-22;s__JdFR-22 sp002010045	76.24	0.05	d__Archaea;p__Halobacteriota;c__Archaeoglobi;o__Archaeoglobales;f__Archaeoglobaceae;g__;s__	taxonomic classification defined by topology and ANI	N/A	N/A	56.48	11	0.878373	N/A	p__Euryarchaeota(UID49)	95	228	153	95	130	3	0	0	0	57.14	1.96	0
hardy_bin_18	d__Bacteria;p__Bipolaricaulota;c__Bipolaricaulia;o__;f__;g__;s__	N/A	N/A	N/A	N/A	N/A	N/A	N/A	N/A	N/A	N/A	d__Bacteria;p__;c__;o__;f__;g__;s__	taxonomic novelty determined using RED	N/A	N/A	47.62	11	0.451896	N/A	k__Bacteria(UID203)	5449	104	58	50	41	13	0	0	0	58.1	7.84	46.15
hardy_bin_22	d__Bacteria;p__Bipolaricaulota;c__Bipolaricaulia;o__;f__;g__;s__	N/A	N/A	N/A	N/A	N/A	N/A	N/A	N/A	N/A	N/A	d__Bacteria;p__;c__;o__;f__;g__;s__	taxonomic novelty determined using RED	N/A	N/A	69.6	11	0.45249	N/A	k__Bacteria(UID209)	5443	105	59	19	86	0	0	0	0	72.03	0	0
hardy_bin_25	d__Bacteria;p__Marinisomatota;c__UBA2242;o__;f__;g__;s__	N/A	N/A	N/A	N/A	N/A	N/A	N/A	N/A	N/A	N/A	d__Bacteria;p__Marinisomatota;c__;o__;f__;g__;s__	taxonomic novelty determined using RED	N/A	N/A	36.96	11	0.552456	N/A	k__Bacteria(UID2495)	2993	147	91	86	59	2	0	0	0	50.5	2.2	0
hardy_bin_27	d__Archaea;p__Halobacteriota;c__Halobacteria;o__Halobacteriales;f__SW-7-71-33;g__;s__	N/A	N/A	N/A	N/A	N/A	N/A	N/A	N/A	N/A	N/A	d__Archaea;p__Halobacteriota;c__Halobacteria;o__Halobacteriales;f__;g__;s__	taxonomic novelty determined using RED	N/A	N/A	74.57	11	0.831008	N/A	f__Halobacteriaceae(UID84)	60	359	235	58	290	11	0	0	0	85.02	3.58	27.27
hardy_bin_31	d__Bacteria;p__UBP14;c__;o__;f__;g__;s__	N/A	N/A	N/A	N/A	N/A	N/A	N/A	N/A	N/A	N/A	d__Bacteria;p__;c__;o__;f__;g__;s__	taxonomic novelty determined using RED	N/A	N/A	73.08	11	0.411857	N/A	k__Bacteria(UID2495)	2993	147	91	23	118	6	0	0	0	79.96	5.49	50
hardy_bin_33	d__Archaea;p__Hadarchaeota;c__Hadarchaeia;o__;f__;g__;s__	N/A	N/A	N/A	N/A	N/A	N/A	N/A	N/A	N/A	N/A	d__Archaea;p__Hadarchaeota;c__;o__;f__;g__;s__	taxonomic novelty determined using RED	N/A	N/A	88.04	11	0.416078	N/A	p__Euryarchaeota(UID3)	148	188	125	15	166	7	0	0	0	88	5.6	0
hardy_bin_34	d__Bacteria;p__Desulfobacterota;c__Desulfovibrionia;o__Desulfovibrionales;f__Desulfohalobiaceae;g__;s__	N/A	N/A	N/A	N/A	N/A	GCF_000620765.1	95	d__Bacteria;p__Desulfobacterota;c__Desulfovibrionia;o__Desulfovibrionales;f__Desulfohalobiaceae;g__Desulfovermiculus;s__Desulfovermiculus halophilus	76.77	0.17	d__Bacteria;p__Desulfobacterota;c__Desulfovibrionia;o__Desulfovibrionales;f__Desulfohalobiaceae;g__;s__	taxonomic classification defined by topology and ANI	N/A	N/A	55.71	11	0.787952	N/A	k__Bacteria(UID203)	5449	104	58	62	42	0	0	0	0	60.34	0	0
hardy_bin_39	d__Bacteria;p__Bipolaricaulota;c__Bipolaricaulia;o__;f__;g__;s__	N/A	N/A	N/A	N/A	N/A	N/A	N/A	N/A	N/A	N/A	d__Bacteria;p__;c__;o__;f__;g__;s__	taxonomic novelty determined using RED	N/A	N/A	58.19	11	0.45952	N/A	k__Bacteria(UID209)	5443	105	59	37	67	1	0	0	0	55.01	0.85	100
hardy_bin_41	d__Bacteria;p__Bacteroidota;c__Rhodothermia;o__Rhodothermales;f__Salinibacteraceae;g__Salinibacter;s__Salinibacter ruber	GCF_000013045.1	95	d__Bacteria;p__Bacteroidota;c__Rhodothermia;o__Rhodothermales;f__Salinibacteraceae;g__Salinibacter;s__Salinibacter ruber	96.03	0.91	GCF_000013045.1	95	d__Bacteria;p__Bacteroidota;c__Rhodothermia;o__Rhodothermales;f__Salinibacteraceae;g__Salinibacter;s__Salinibacter ruber	96.03	0.91	d__Bacteria;p__Bacteroidota;c__Rhodothermia;o__Rhodothermales;f__Salinibacteraceae;g__Salinibacter;s__	taxonomic classification defined by topology and ANI	topological placement and ANI have congruent species assignments	GCF_002894645.1, s__Salinibacter altiplanensis, 95.0, 84.39, 0.78; GCA_003023105.1, s__Salinibacter sp003023105, 95.0, 80.18, 0.47; GCA_003022565.1, s__Salinibacter sp003022565, 95.0, 80.04, 0.44; GCA_003022655.1, s__Salinibacter sp003022655, 95.0, 79.62, 0.5; GCA_003023125.1, s__Salinibacter sp003023125, 95.0, 79.04, 0.5	59.31	11	N/A	N/A	k__Bacteria(UID2570)	433	262	172	75	171	16	0	0	0	73.11	5.76	50
hardy_bin_42	d__Archaea;p__Halobacteriota;c__Halobacteria;o__Halobacteriales;f__;g__;s__	N/A	N/A	N/A	N/A	N/A	N/A	N/A	N/A	N/A	N/A	d__Archaea;p__Halobacteriota;c__;o__;f__;g__;s__	taxonomic novelty determined using RED	N/A	N/A	88.93	11	0.548161	N/A	p__Euryarchaeota(UID54)	90	234	153	16	218	0	0	0	0	91.73	0	0
hardy_bin_45	d__Archaea;p__Halobacteriota;c__Halobacteria;o__Halobacteriales;f__PXRE01;g__PXRE01;s__	N/A	N/A	N/A	N/A	N/A	GCA_003021085.1	95	d__Archaea;p__Halobacteriota;c__Halobacteria;o__Halobacteriales;f__PXRE01;g__PXRE01;s__PXRE01 sp003021085	79.36	0.51	d__Archaea;p__Halobacteriota;c__Halobacteria;o__Halobacteriales;f__;g__;s__	taxonomic classification defined by topology and ANI	N/A	N/A	84.84	11	0.85165	N/A	f__Halobacteriaceae(UID85)	51	395	250	32	352	11	0	0	0	90.61	3.22	27.27
hardy_bin_47	d__Archaea;p__Halobacteriota;c__Methanosarcinia;o__Methanosarcinales;f__Methanosarcinaceae;g__Methanohalobium;s__Methanohalobium evestigatum	GCF_000196655.1	95	d__Archaea;p__Halobacteriota;c__Methanosarcinia;o__Methanosarcinales;f__Methanosarcinaceae;g__Methanohalobium;s__Methanohalobium evestigatum	97.07	0.97	GCF_000196655.1	95	d__Archaea;p__Halobacteriota;c__Methanosarcinia;o__Methanosarcinales;f__Methanosarcinaceae;g__Methanohalobium;s__Methanohalobium evestigatum	97.07	0.97	d__Archaea;p__Halobacteriota;c__Methanosarcinia;o__Methanosarcinales;f__Methanosarcinaceae;g__;s__	taxonomic classification defined by topology and ANI	topological placement and ANI have congruent species assignments	N/A	88.7	11	N/A	N/A	p__Euryarchaeota(UID49)	95	228	153	22	205	1	0	0	0	91.58	0.65	0
hardy_bin_53	d__Bacteria;p__Acidobacteriota;c__Aminicenantia;o__Aminicenantales;f__;g__;s__	N/A	N/A	N/A	N/A	N/A	N/A	N/A	N/A	N/A	N/A	d__Bacteria;p__Acidobacteriota;c__Aminicenantia;o__Aminicenantales;f__;g__;s__	taxonomic novelty determined using RED	N/A	N/A	71.61	11	0.721147	N/A	k__Bacteria(UID3187)	2258	188	117	38	146	4	0	0	0	78.75	2.61	0
kenyon_bin_1	d__Archaea;p__Halobacteriota;c__Halobacteria;o__Halobacteriales;f__Haloferacaceae;g__A07HB70;s__A07HB70 sp000496195	GCA_000496195.1	95	d__Archaea;p__Halobacteriota;c__Halobacteria;o__Halobacteriales;f__Haloferacaceae;g__A07HB70;s__A07HB70 sp000496195	98.43	0.93	GCA_000496195.1	95	d__Archaea;p__Halobacteriota;c__Halobacteria;o__Halobacteriales;f__Haloferacaceae;g__A07HB70;s__A07HB70 sp000496195	98.43	0.93	d__Archaea;p__Halobacteriota;c__Halobacteria;o__Halobacteriales;f__Haloferacaceae;g__;s__	taxonomic classification defined by topology and ANI	topological placement and ANI have congruent species assignments	N/A	73.95	11	N/A	N/A	f__Halobacteriaceae(UID96)	40	417	263	95	316	6	0	0	0	78.45	1.71	33.33
kenyon_bin_11	d__Archaea;p__Halobacteriota;c__Halobacteria;o__Halobacteriales;f__Haloarculaceae;g__Halomarina;s__	N/A	N/A	N/A	N/A	N/A	GCF_003862495.1	95	d__Archaea;p__Halobacteriota;c__Halobacteria;o__Halobacteriales;f__Haloarculaceae;g__Halomarina;s__Halomarina oriensis	76.09	0.06	d__Archaea;p__Halobacteriota;c__Halobacteria;o__Halobacteriales;f__Haloarculaceae;g__Halomarina;s__	taxonomic classification defined by topology and ANI	N/A	GCA_003021975.1, s__Halomarina sp003021975, 95.0, 77.88, 0.37	52.36	11	0.881044	N/A	f__Halobacteriaceae(UID84)	60	359	235	129	221	8	1	0	0	71.49	3.06	18.18
kenyon_bin_14	d__Archaea;p__Halobacteriota;c__Halobacteria;o__Halobacteriales;f__Haloarculaceae;g__;s__	N/A	N/A	N/A	N/A	N/A	N/A	N/A	N/A	N/A	N/A	d__Archaea;p__Halobacteriota;c__Halobacteria;o__Halobacteriales;f__Haloarculaceae;g__;s__	taxonomic classification fully defined by topology	N/A	N/A	80	11	0.887827	N/A	f__Halobacteriaceae(UID85)	51	395	250	47	340	8	0	0	0	90.46	2.6	75
kenyon_bin_15	d__Archaea;p__Nanoarchaeota;c__Nanoarchaeia;o__;f__;g__;s__	N/A	N/A	N/A	N/A	N/A	N/A	N/A	N/A	N/A	N/A	d__Archaea;p__Nanoarchaeota;c__Nanoarchaeia;o__;f__;g__;s__	taxonomic novelty determined using RED	N/A	N/A	38.97	11	0.409694	N/A	k__Archaea(UID2)	207	149	107	76	72	1	0	0	0	50.5	0.93	0
kenyon_bin_23	d__Archaea;p__Hadarchaeota;c__Hadarchaeia;o__;f__;g__;s__	N/A	N/A	N/A	N/A	N/A	N/A	N/A	N/A	N/A	N/A	d__Archaea;p__Hadarchaeota;c__;o__;f__;g__;s__	taxonomic novelty determined using RED	N/A	N/A	47.13	11	0.433179	N/A	p__Euryarchaeota(UID3)	148	188	125	99	89	0	0	0	0	50.13	0	0
kenyon_bin_24	d__Archaea;p__Halobacteriota;c__Halobacteria;o__Halobacteriales;f__Haloferacaceae;g__J07HR59;s__J07HR59 sp000496235	GCA_000496235.1	95	d__Archaea;p__Halobacteriota;c__Halobacteria;o__Halobacteriales;f__Haloferacaceae;g__J07HR59;s__J07HR59 sp000496235	98.32	0.97	GCA_000496235.1	95	d__Archaea;p__Halobacteriota;c__Halobacteria;o__Halobacteriales;f__Haloferacaceae;g__J07HR59;s__J07HR59 sp000496235	98.32	0.97	d__Archaea;p__Halobacteriota;c__Halobacteria;o__Halobacteriales;f__Haloferacaceae;g__J07HR59;s__	taxonomic classification defined by topology and ANI	topological placement and ANI have congruent species assignments	GCF_002952775.1, s__J07HR59 sp002952775, 95.0, 76.3, 0.1	50.51	11	N/A	N/A	f__Halobacteriaceae(UID96)	40	417	263	171	244	2	0	0	0	59.82	0.51	100
kenyon_bin_26	d__Archaea;p__Halobacteriota;c__Halobacteria;o__Halobacteriales;f__SW-7-71-33;g__;s__	N/A	N/A	N/A	N/A	N/A	N/A	N/A	N/A	N/A	N/A	d__Archaea;p__Halobacteriota;c__Halobacteria;o__Halobacteriales;f__;g__;s__	taxonomic novelty determined using RED	N/A	N/A	63.27	11	0.832667	N/A	f__Halobacteriaceae(UID84)	60	359	235	81	269	9	0	0	0	85.47	2.77	0
kenyon_bin_29	d__Archaea;p__Halobacteriota;c__Halobacteria;o__Halobacteriales;f__Haloarculaceae;g__SW-9-67-25;s__	N/A	N/A	N/A	N/A	N/A	GCA_003022745.1	95	d__Archaea;p__Halobacteriota;c__Halobacteria;o__Halobacteriales;f__Haloarculaceae;g__SW-9-67-25;s__SW-9-67-25 sp003022745	86.08	0.7	d__Archaea;p__Halobacteriota;c__Halobacteria;o__Halobacteriales;f__Haloarculaceae;g__;s__	taxonomic classification defined by topology and ANI	N/A	N/A	74.14	11	0.961364	Genome not assigned to closest species as it falls outside its pre-defined ANI radius	f__Halobacteriaceae(UID84)	60	359	235	80	271	7	1	0	0	79.37	2.21	10
kenyon_bin_3	d__Archaea;p__Halobacteriota;c__Halobacteria;o__Halobacteriales;f__Haloarculaceae;g__;s__	N/A	N/A	N/A	N/A	N/A	N/A	N/A	N/A	N/A	N/A	d__Archaea;p__Halobacteriota;c__Halobacteria;o__Halobacteriales;f__Haloarculaceae;g__;s__	taxonomic classification fully defined by topology	N/A	N/A	82.83	11	0.908662	N/A	f__Halobacteriaceae(UID84)	60	359	235	52	303	4	0	0	0	87.5	1.7	25
kenyon_bin_31	d__Archaea;p__Halobacteriota;c__Halobacteria;o__Halobacteriales;f__Haloferacaceae;g__Halorubrum;s__Halorubrum sp000496175	GCA_000496175.1	95	d__Archaea;p__Halobacteriota;c__Halobacteria;o__Halobacteriales;f__Haloferacaceae;g__Halorubrum;s__Halorubrum sp000496175	98.51	0.92	GCA_000496175.1	95	d__Archaea;p__Halobacteriota;c__Halobacteria;o__Halobacteriales;f__Haloferacaceae;g__Halorubrum;s__Halorubrum sp000496175	98.51	0.92	d__Archaea;p__Halobacteriota;c__Halobacteria;o__Halobacteriales;f__Haloferacaceae;g__Halorubrum;s__	taxonomic classification defined by topology and ANI	topological placement and ANI have congruent species assignments	GCF_001542905.1, s__Halorubrum aethiopicum, 95.0, 83.51, 0.76; GCF_002252985.1, s__Halorubrum halodurans, 95.0, 83.2, 0.7; GCF_003697845.1, s__Halorubrum sp003697845, 95.0, 83.18, 0.75; GCF_003287355.1, s__Halorubrum sp003287355, 95.0, 83.13, 0.74; GCF_900182635.1, s__Halorubrum cibi, 95.0, 83.05, 0.75; GCF_000337375.1, s__Halorubrum lipolyticum, 95.0, 81.13, 0.64; GCF_000337915.1, s__Halorubrum …	68.87	11	N/A	Genome has more than 10.7% of markers with multiple hits	f__Halobacteriaceae(UID96)	40	417	263	68	328	20	1	0	0	88.9	6.5	13.04
kenyon_bin_33	d__Bacteria;p__Bacteroidota;c__Rhodothermia;o__Rhodothermales;f__Salinibacteraceae;g__Salinibacter;s__	N/A	N/A	N/A	N/A	N/A	N/A	N/A	N/A	N/A	N/A	d__Bacteria;p__Bacteroidota;c__Rhodothermia;o__Rhodothermales;f__Salinibacteraceae;g__Salinibacter;s__	ANI	N/A	GCA_003022565.1, s__Salinibacter sp003022565, 95.0, 81.74, 0.49; GCA_003022655.1, s__Salinibacter sp003022655, 95.0, 81.48, 0.49; GCA_003023105.1, s__Salinibacter sp003023105, 95.0, 80.96, 0.45; GCF_000013045.1, s__Salinibacter ruber, 95.0, 80.41, 0.52; GCF_002894645.1, s__Salinibacter altiplanensis, 95.0, 79.74, 0.45; GCA_003023125.1, s__Salinibacter sp003023125, 95.0, 79.68, 0.46	44.88	11	0.958159	Genome has more than 13.3% of markers with multiple hits	k__Bacteria(UID203)	5449	104	58	55	41	8	0	0	0	69.83	9.48	25
kenyon_bin_34	d__Bacteria;p__Proteobacteria;c__Alphaproteobacteria;o__Kiloniellales;f__Rhodovibrionaceae;g__Limimonas;s__	N/A	N/A	N/A	N/A	N/A	GCF_900100655.1	95	d__Bacteria;p__Proteobacteria;c__Alphaproteobacteria;o__Kiloniellales;f__Rhodovibrionaceae;g__Limimonas;s__Limimonas halophila	78.65	0.45	d__Bacteria;p__Proteobacteria;c__Alphaproteobacteria;o__Kiloniellales;f__Rhodovibrionaceae;g__;s__	taxonomic classification defined by topology and ANI	N/A	N/A	72.8	11	0.85651	N/A	c__Alphaproteobacteria(UID3305)	564	349	230	69	276	4	0	0	0	84.42	1.52	25
kenyon_bin_37	d__Archaea;p__Halobacteriota;c__Halobacteria;o__Halobacteriales;f__Haloarculaceae;g__Halovenus;s__	N/A	N/A	N/A	N/A	N/A	GCA_003021335.1	95	d__Archaea;p__Halobacteriota;c__Halobacteria;o__Halobacteriales;f__Haloarculaceae;g__Halovenus;s__Halovenus sp003021335	90.05	0.79	d__Archaea;p__Halobacteriota;c__Halobacteria;o__Halobacteriales;f__Haloarculaceae;g__Halovenus;s__	taxonomic classification defined by topology and ANI	N/A	GCA_003022845.1, s__Halovenus sp003022845, 95.0, 77.41, 0.34; GCA_003022085.1, s__Halovenus sp003022085, 95.0, 76.95, 0.21; GCA_003021015.1, s__Halovenus sp003021015, 95.0, 76.93, 0.36; GCA_003021285.1, s__Halovenus sp003021285, 95.0, 76.8, 0.22; GCA_003022725.1, s__Halovenus sp003022725, 95.0, 76.63, 0.37; GCF_900100385.1, s__Halovenus aranensis, 95.0, 76.42, 0.25; GCA_000416085.1, s__Halovenus …	49.49	11	0.984579	Genome not assigned to closest species as it falls outside its pre-defined ANI radius	f__Halobacteriaceae(UID85)	51	395	250	172	217	6	0	0	0	61.51	1.62	0
kenyon_bin_39	d__Archaea;p__Thermoproteota;c__Korarchaeia;o__;f__;g__;s__	N/A	N/A	N/A	N/A	N/A	N/A	N/A	N/A	N/A	N/A	d__Archaea;p__Thermoproteota;c__;o__;f__;g__;s__	taxonomic novelty determined using RED	N/A	N/A	69.61	11	0.269032	N/A	k__Archaea(UID2)	207	149	107	21	127	0	1	0	0	84.74	0.93	0
kenyon_bin_40	d__Archaea;p__Hadarchaeota;c__Hadarchaeia;o__;f__;g__;s__	N/A	N/A	N/A	N/A	N/A	N/A	N/A	N/A	N/A	N/A	d__Archaea;p__Hadarchaeota;c__;o__;f__;g__;s__	taxonomic novelty determined using RED	N/A	N/A	89.7	11	0.41682	N/A	p__Euryarchaeota(UID3)	148	188	125	14	168	6	0	0	0	90.4	4.8	0
kenyon_bin_6	d__Archaea;p__Halobacteriota;c__Halobacteria;o__Halobacteriales;f__Haloferacaceae;g__Haloquadratum;s__Haloquadratum walsbyi_A	GCA_000415965.1	95	d__Archaea;p__Halobacteriota;c__Halobacteria;o__Halobacteriales;f__Haloferacaceae;g__Haloquadratum;s__Haloquadratum walsbyi_A	99.21	0.93	GCA_000415965.1	95	d__Archaea;p__Halobacteriota;c__Halobacteria;o__Halobacteriales;f__Haloferacaceae;g__Haloquadratum;s__Haloquadratum walsbyi_A	99.21	0.93	d__Archaea;p__Halobacteriota;c__Halobacteria;o__Halobacteriales;f__Haloferacaceae;g__Haloquadratum;s__	taxonomic classification defined by topology and ANI	topological placement and ANI have congruent species assignments	GCF_000237865.1, s__Haloquadratum walsbyi, 95.0, 83.47, 0.86; GCA_000415985.1, s__Haloquadratum walsbyi_B, 95.0, 81.19, 0.7; GCA_000416005.1, s__Haloquadratum sp000416005, 95.0, 75.67, 0.07	51.6	4	N/A	N/A	f__Halobacteriaceae(UID96)	40	417	263	163	250	4	0	0	0	65.66	0.95	0
pink_bin_16	d__Bacteria;p__Bacteroidota;c__Bacteroidia;o__Bacteroidales;f__UBA12077;g__;s__	N/A	N/A	N/A	N/A	N/A	N/A	N/A	N/A	N/A	N/A	d__Bacteria;p__Bacteroidota;c__Bacteroidia;o__Bacteroidales;f__;g__;s__	taxonomic novelty determined using RED	N/A	N/A	63.93	11	0.797078	N/A	k__Bacteria(UID203)	5449	104	58	61	43	0	0	0	0	61.72	0	0
pink_bin_17	d__Archaea;p__Halobacteriota;c__Halobacteria;o__Halobacteriales;f__Haloarculaceae;g__Natronomonas;s__	N/A	N/A	N/A	N/A	N/A	GCF_000591055.1	95	d__Archaea;p__Halobacteriota;c__Halobacteria;o__Halobacteriales;f__Haloarculaceae;g__Natronomonas;s__Natronomonas moolapensis	87	0.83	d__Archaea;p__Halobacteriota;c__Halobacteria;o__Halobacteriales;f__Haloarculaceae;g__Natronomonas;s__	taxonomic classification defined by topology and ANI	N/A	GCF_005239135.1, s__Natronomonas sp005239135, 95.0, 80.53, 0.58; GCA_003020965.1, s__Natronomonas sp003020965, 95.0, 78.36, 0.43; GCF_000026045.1, s__Natronomonas pharaonis, 95.0, 78.33, 0.43; GCA_003021325.1, s__Natronomonas sp003021325, 95.0, 78.01, 0.35; GCA_007135435.1, s__Natronomonas sp007135435, 95.0, 78.01, 0.3; GCA_003022945.1, s__Natronomonas sp003022945, 95.0, 78.0, 0.35; GCA_003023535…	90.55	11	0.97214	Genome not assigned to closest species as it falls outside its pre-defined ANI radius	f__Halobacteriaceae(UID84)	60	359	235	20	327	12	0	0	0	93.4	1.41	8.33
pink_bin_19	d__Archaea;p__Halobacteriota;c__Halobacteria;o__Halobacteriales;f__Haloarculaceae;g__;s__	N/A	N/A	N/A	N/A	N/A	N/A	N/A	N/A	N/A	N/A	d__Archaea;p__Halobacteriota;c__Halobacteria;o__Halobacteriales;f__Haloarculaceae;g__;s__	taxonomic novelty determined using RED	N/A	N/A	35.09	11	0.868643	N/A	f__Halobacteriaceae(UID84)	60	359	235	183	143	32	1	0	0	52.08	8.91	2.86
pink_bin_20	d__Archaea;p__Halobacteriota;c__Halobacteria;o__Halobacteriales;f__Halobacteriaceae;g__Halodesulfurarchaeum;s__	N/A	N/A	N/A	N/A	N/A	GCF_001886955.1	95	d__Archaea;p__Halobacteriota;c__Halobacteria;o__Halobacteriales;f__Halobacteriaceae;g__Halodesulfurarchaeum;s__Halodesulfurarchaeum formicicum	78.96	0.5	d__Archaea;p__Halobacteriota;c__Halobacteria;o__Halobacteriales;f__Halobacteriaceae;g__;s__	taxonomic classification defined by topology and ANI	N/A	N/A	54.63	11	0.954122	N/A	f__Halobacteriaceae(UID84)	60	359	235	127	228	4	0	0	0	69.89	1.17	50
pink_bin_26	d__Bacteria;p__Proteobacteria;c__Gammaproteobacteria;o__SZUA-146;f__SZUA-146;g__;s__	N/A	N/A	N/A	N/A	N/A	GCA_003228965.1	95	d__Bacteria;p__Proteobacteria;c__Gammaproteobacteria;o__SZUA-146;f__SZUA-146;g__SZUA-146;s__SZUA-146 sp003228965	74.6	0	d__Bacteria;p__Proteobacteria;c__Gammaproteobacteria;o__;f__;g__;s__	taxonomic classification defined by topology and ANI	N/A	N/A	43.75	11	0.756794	N/A	c__Gammaproteobacteria(UID4267)	119	544	284	233	303	8	0	0	0	57.21	2.18	12.5
pink_bin_30	d__Archaea;p__Halobacteriota;c__Halobacteria;o__Halobacteriales;f__Haloarculaceae;g__Halovenus;s__	N/A	N/A	N/A	N/A	N/A	GCA_000416085.1	95	d__Archaea;p__Halobacteriota;c__Halobacteria;o__Halobacteriales;f__Haloarculaceae;g__Halovenus;s__Halovenus sp000416085	80.66	0.6	d__Archaea;p__Halobacteriota;c__Halobacteria;o__Halobacteriales;f__Haloarculaceae;g__Halovenus;s__	taxonomic classification defined by topology and ANI	N/A	GCA_003021015.1, s__Halovenus sp003021015, 95.0, 77.57, 0.33; GCA_003022725.1, s__Halovenus sp003022725, 95.0, 77.42, 0.3; GCA_003022845.1, s__Halovenus sp003022845, 95.0, 77.3, 0.27; GCA_003021285.1, s__Halovenus sp003021285, 95.0, 77.27, 0.26; GCA_003021335.1, s__Halovenus sp003021335, 95.0, 77.19, 0.3; GCF_900100385.1, s__Halovenus aranensis, 95.0, 77.11, 0.29; GCA_003022085.1, s__Halovenus sp…	91.65	11	0.946998	N/A	f__Halobacteriaceae(UID85)	51	395	250	36	356	2	1	0	0	91.21	1.6	0
pink_bin_33	d__Bacteria;p__Proteobacteria;c__Gammaproteobacteria;o__Xanthomonadales;f__Wenzhouxiangellaceae;g__GCA-2722315;s__	N/A	N/A	N/A	N/A	N/A	GCA_002722315.1	95	d__Bacteria;p__Proteobacteria;c__Gammaproteobacteria;o__Xanthomonadales;f__Wenzhouxiangellaceae;g__GCA-2722315;s__GCA-2722315 sp002722315	81.6	0.63	d__Bacteria;p__Proteobacteria;c__Gammaproteobacteria;o__Xanthomonadales;f__Wenzhouxiangellaceae;g__;s__	taxonomic classification defined by topology and ANI	N/A	N/A	98.17	11	0.953903	N/A	c__Gammaproteobacteria(UID4202)	67	481	276	10	461	10	0	0	0	97.28	2.52	0
pink_bin_37	d__Archaea;p__Halobacteriota;c__Methanonatronarchaeia;o__Methanonatronarchaeales;f__PZKD01;g__PZKD01;s__	N/A	N/A	N/A	N/A	N/A	GCA_003034855.1	95	d__Archaea;p__Halobacteriota;c__Methanonatronarchaeia;o__Methanonatronarchaeales;f__PZKD01;g__PZKD01;s__PZKD01 sp003034855	78.4	0.25	d__Archaea;p__Halobacteriota;c__Methanonatronarchaeia;o__Methanonatronarchaeales;f__;g__;s__	taxonomic classification defined by topology and ANI	N/A	N/A	93.52	11	0.811477	N/A	p__Euryarchaeota(UID49)	95	228	153	14	212	2	0	0	0	92.62	0.98	0
pink_bin_50	d__Archaea;p__Halobacteriota;c__Halobacteria;o__Halobacteriales;f__Haloarculaceae;g__;s__	N/A	N/A	N/A	N/A	N/A	N/A	N/A	N/A	N/A	N/A	d__Archaea;p__Halobacteriota;c__Halobacteria;o__Halobacteriales;f__Haloarculaceae;g__;s__	taxonomic classification fully defined by topology	N/A	N/A	52.07	11	0.890826	Genome has more than 13.1% of markers with multiple hits	f__Halobacteriaceae(UID85)	51	395	250	133	235	27	0	0	0	67.16	4.28	3.7
pink_bin_51	d__Archaea;p__Halobacteriota;c__Halobacteria;o__Halobacteriales;f__Haloferacaceae;g__J07HR59;s__	N/A	N/A	N/A	N/A	N/A	GCF_002952775.1	95	d__Archaea;p__Halobacteriota;c__Halobacteria;o__Halobacteriales;f__Haloferacaceae;g__J07HR59;s__J07HR59 sp002952775	81.61	0.67	d__Archaea;p__Halobacteriota;c__Halobacteria;o__Halobacteriales;f__Haloferacaceae;g__J07HR59;s__	taxonomic classification defined by topology and ANI	N/A	GCA_000496235.1, s__J07HR59 sp000496235, 95.0, 76.07, 0.07	81.58	11	0.952351	Genome not assigned to closest species as it falls outside its pre-defined ANI radius	f__Halobacteriaceae(UID96)	40	417	263	38	359	20	0	0	0	92.46	2.33	15
pink_bin_54	d__Bacteria;p__Planctomycetota;c__Brocadiae;o__SM23-32;f__SM23-32;g__;s__	N/A	N/A	N/A	N/A	N/A	N/A	N/A	N/A	N/A	N/A	d__Bacteria;p__Planctomycetota;c__Brocadiae;o__SM23-32;f__SM23-32;g__;s__	taxonomic classification fully defined by topology	N/A	N/A	64.23	11	0.717333	N/A	k__Bacteria(UID2565)	2921	152	93	38	108	3	3	0	0	85.26	8.6	16.67
pink_bin_7	d__Archaea;p__Halobacteriota;c__Halobacteria;o__Halobacteriales;f__SW-7-71-33;g__;s__	N/A	N/A	N/A	N/A	N/A	N/A	N/A	N/A	N/A	N/A	d__Archaea;p__Halobacteriota;c__Halobacteria;o__Halobacteriales;f__;g__;s__	taxonomic novelty determined using RED	N/A	N/A	82.32	11	0.830198	N/A	f__Halobacteriaceae(UID84)	60	359	235	46	300	13	0	0	0	89.68	4.65	30.77
torrens_bin_22	d__Bacteria;p__Gemmatimonadota;c__Gemmatimonadetes;o__;f__;g__;s__	N/A	N/A	N/A	N/A	N/A	N/A	N/A	N/A	N/A	N/A	d__Bacteria;p__Gemmatimonadota;c__Gemmatimonadetes;o__;f__;g__;s__	taxonomic novelty determined using RED	N/A	N/A	84.07	11	0.561722	N/A	k__Bacteria(UID2495)	2993	147	91	28	115	4	0	0	0	88.46	4.4	25
torrens_bin_28	d__Archaea;p__Halobacteriota;c__Halobacteria;o__Halobacteriales;f__Haloarculaceae;g__;s__	N/A	N/A	N/A	N/A	N/A	N/A	N/A	N/A	N/A	N/A	d__Archaea;p__Halobacteriota;c__Halobacteria;o__Halobacteriales;f__Haloarculaceae;g__;s__	taxonomic classification fully defined by topology	N/A	N/A	53.86	11	0.811612	N/A	f__Halobacteriaceae(UID84)	60	359	235	148	192	17	2	0	0	61.17	7.31	8.7
torrens_bin_3	d__Bacteria;p__Proteobacteria;c__Gammaproteobacteria;o__XJ16;f__Halofilaceae;g__Halofilum;s__	N/A	N/A	N/A	N/A	N/A	GCF_001614315.2	95	d__Bacteria;p__Proteobacteria;c__Gammaproteobacteria;o__XJ16;f__Halofilaceae;g__Halofilum;s__Halofilum ochraceum	77.77	0.36	d__Bacteria;p__Proteobacteria;c__Gammaproteobacteria;o__XJ16;f__Halofilaceae;g__;s__	taxonomic classification defined by topology and ANI	N/A	N/A	56.87	11	0.910227	N/A	c__Gammaproteobacteria(UID4267)	119	544	284	173	366	4	1	0	0	71.96	0.97	42.86
torrens_bin_34	d__Bacteria;p__Proteobacteria;c__Gammaproteobacteria;o__XJ16;f__Halofilaceae;g__Halofilum;s__	N/A	N/A	N/A	N/A	N/A	GCF_001614315.2	95	d__Bacteria;p__Proteobacteria;c__Gammaproteobacteria;o__XJ16;f__Halofilaceae;g__Halofilum;s__Halofilum ochraceum	77.81	0.38	d__Bacteria;p__Proteobacteria;c__Gammaproteobacteria;o__XJ16;f__Halofilaceae;g__;s__	taxonomic classification defined by topology and ANI	N/A	N/A	40.12	11	0.878404	Genome has more than 10.8% of markers with multiple hits	k__Bacteria(UID203)	5449	104	58	64	33	7	0	0	0	60.34	7.76	14.29
torrens_bin_44	d__Bacteria;p__Gemmatimonadota;c__Gemmatimonadetes;o__;f__;g__;s__	N/A	N/A	N/A	N/A	N/A	N/A	N/A	N/A	N/A	N/A	d__Bacteria;p__Gemmatimonadota;c__Gemmatimonadetes;o__;f__;g__;s__	taxonomic novelty determined using RED	N/A	N/A	78.1	11	0.563075	N/A	k__Bacteria(UID2495)	2993	147	91	34	110	3	0	0	0	82.97	3.3	0
torrens_bin_47	d__Archaea;p__Halobacteriota;c__Halobacteria;o__Halobacteriales;f__Haloarculaceae;g__Haloarcula;s__	N/A	N/A	N/A	N/A	N/A	N/A	N/A	N/A	N/A	N/A	d__Archaea;p__Halobacteriota;c__Halobacteria;o__Halobacteriales;f__Haloarculaceae;g__;s__	taxonomic novelty determined using RED	N/A	N/A	52.05	11	0.951778	N/A	k__Archaea(UID2)	207	149	107	70	75	3	1	0	0	65.42	4.21	0
torrens_bin_48	d__Bacteria;p__Gemmatimonadota;c__Gemmatimonadetes;o__SG8-23;f__UBA6960;g__;s__	N/A	N/A	N/A	N/A	N/A	N/A	N/A	N/A	N/A	N/A	d__Bacteria;p__Gemmatimonadota;c__Gemmatimonadetes;o__SG8-23;f__UBA6960;g__;s__	taxonomic novelty determined using RED	N/A	N/A	57.72	11	0.772355	N/A	k__Bacteria(UID2495)	2993	147	91	56	91	0	0	0	0	66.18	0	0
torrens_bin_50	d__Archaea;p__Halobacteriota;c__Halobacteria;o__Halobacteriales;f__;g__;s__	N/A	N/A	N/A	N/A	N/A	N/A	N/A	N/A	N/A	N/A	d__Archaea;p__Halobacteriota;c__Halobacteria;o__Halobacteriales;f__;g__;s__	taxonomic classification fully defined by topology	N/A	N/A	67.92	11	0.656925	N/A	f__Halobacteriaceae(UID84)	60	359	235	104	253	2	0	0	0	79.05	0.64	50
torrens_bin_51	d__Archaea;p__Halobacteriota;c__Halobacteria;o__Halobacteriales;f__Haloarculaceae;g__CBA1134;s__	N/A	N/A	N/A	N/A	N/A	N/A	N/A	N/A	N/A	N/A	d__Archaea;p__Halobacteriota;c__Halobacteria;o__Halobacteriales;f__Haloarculaceae;g__;s__	taxonomic novelty determined using RED	N/A	N/A	72.5	11	0.888711	N/A	f__Halobacteriaceae(UID84)	60	359	235	72	285	2	0	0	0	89.53	0.85	0
torrens_bin_53	d__Bacteria;p__Gemmatimonadota;c__Gemmatimonadetes;o__;f__;g__;s__	N/A	N/A	N/A	N/A	N/A	N/A	N/A	N/A	N/A	N/A	d__Bacteria;p__Gemmatimonadota;c__Gemmatimonadetes;o__;f__;g__;s__	taxonomic novelty determined using RED	N/A	N/A	78.87	11	0.56659	N/A	k__Bacteria(UID2495)	2993	147	91	34	110	3	0	0	0	81.22	3.3	0
torrens_bin_54	d__Bacteria;p__Gemmatimonadota;c__Gemmatimonadetes;o__;f__;g__;s__	N/A	N/A	N/A	N/A	N/A	N/A	N/A	N/A	N/A	N/A	d__Bacteria;p__Gemmatimonadota;c__Gemmatimonadetes;o__;f__;g__;s__	taxonomic novelty determined using RED	N/A	N/A	71.81	11	0.559609	N/A	k__Bacteria(UID2495)	2993	147	91	41	103	3	0	0	0	80.34	3.3	0
torrens_bin_59	d__Archaea;p__Halobacteriota;c__Halobacteria;o__Halobacteriales;f__Halobacteriaceae;g__;s__	N/A	N/A	N/A	N/A	N/A	N/A	N/A	N/A	N/A	N/A	d__Archaea;p__Halobacteriota;c__Halobacteria;o__Halobacteriales;f__;g__;s__	taxonomic novelty determined using RED	N/A	N/A	43.48	11	0.809965	N/A	f__Halobacteriaceae(UID84)	60	359	235	189	169	1	0	0	0	52.44	0.04	0
torrens_bin_61	d__Archaea;p__Halobacteriota;c__Halobacteria;o__Halobacteriales;f__Halobacteriaceae;g__;s__	N/A	N/A	N/A	N/A	N/A	N/A	N/A	N/A	N/A	N/A	d__Archaea;p__Halobacteriota;c__Halobacteria;o__Halobacteriales;f__;g__;s__	taxonomic novelty determined using RED	N/A	N/A	51.58	11	0.821821	N/A	f__Halobacteriaceae(UID84)	60	359	235	172	186	1	0	0	0	57.55	0.43	0
torrens_bin_66	d__Archaea;p__Halobacteriota;c__Halobacteria;o__Halobacteriales;f__Haloarculaceae;g__Haloarcula;s__	N/A	N/A	N/A	N/A	N/A	N/A	N/A	N/A	N/A	N/A	d__Archaea;p__Halobacteriota;c__Halobacteria;o__Halobacteriales;f__Haloarculaceae;g__;s__	taxonomic novelty determined using RED	N/A	N/A	59.56	11	0.970248	N/A	f__Halobacteriaceae(UID85)	51	395	250	114	281	0	0	0	0	79.3	0	0
torrens_bin_7	d__Archaea;p__Nanohaloarchaeota;c__Nanosalinia;o__Nanosalinales;f__Nanosalinaceae;g__;s__	N/A	N/A	N/A	N/A	N/A	N/A	N/A	N/A	N/A	N/A	d__Archaea;p__Nanohaloarchaeota;c__Nanosalinia;o__Nanosalinales;f__Nanosalinaceae;g__;s__	taxonomic classification fully defined by topology	N/A	N/A	58.2	11	0.758155	N/A	k__Archaea(UID2)	207	149	107	45	104	0	0	0	0	70.91	0	0
torrens_bin_72	d__Archaea;p__Halobacteriota;c__Halobacteria;o__Halobacteriales;f__;g__;s__	N/A	N/A	N/A	N/A	N/A	N/A	N/A	N/A	N/A	N/A	d__Archaea;p__Halobacteriota;c__;o__;f__;g__;s__	taxonomic novelty determined using RED	N/A	N/A	51.93	11	0.519929	N/A	p__Euryarchaeota(UID54)	90	234	153	103	131	0	0	0	0	53.05	0	0
torrens_bin_8	d__Bacteria;p__Lindowbacteria;c__T1Sed10-126;o__T1Sed10-126;f__;g__;s__	N/A	N/A	N/A	N/A	N/A	N/A	N/A	N/A	N/A	N/A	d__Bacteria;p__Lindowbacteria;c__;o__;f__;g__;s__	taxonomic novelty determined using RED	N/A	N/A	48.43	11	0.677227	N/A	k__Bacteria(UID203)	5449	104	58	64	40	0	0	0	0	58.62	0	0
torrens_bin_81	d__Archaea;p__Halobacteriota;c__Halobacteria;o__Halobacteriales;f__;g__;s__	N/A	N/A	N/A	N/A	N/A	N/A	N/A	N/A	N/A	N/A	d__Archaea;p__Halobacteriota;c__Halobacteria;o__Halobacteriales;f__;g__;s__	taxonomic classification fully defined by topology	N/A	N/A	62.63	11	0.652165	N/A	f__Halobacteriaceae(UID84)	60	359	235	96	256	7	0	0	0	81.21	2.25	0
torrens_bin_83	d__Bacteria;p__Proteobacteria;c__Gammaproteobacteria;o__XJ16;f__Halofilaceae;g__Halofilum;s__	N/A	N/A	N/A	N/A	N/A	GCF_001614315.2	95	d__Bacteria;p__Proteobacteria;c__Gammaproteobacteria;o__XJ16;f__Halofilaceae;g__Halofilum;s__Halofilum ochraceum	78.6	0.47	d__Bacteria;p__Proteobacteria;c__Gammaproteobacteria;o__XJ16;f__Halofilaceae;g__;s__	taxonomic classification defined by topology and ANI	N/A	N/A	67.56	11	0.887942	N/A	k__Bacteria(UID203)	5449	104	58	55	49	0	0	0	0	74.14	0	0
torrens_bin_87	d__Archaea;p__Halobacteriota;c__Halobacteria;o__Halobacteriales;f__Haloarculaceae;g__Natronomonas;s__	N/A	N/A	N/A	N/A	N/A	N/A	N/A	N/A	N/A	N/A	d__Archaea;p__Halobacteriota;c__Halobacteria;o__Halobacteriales;f__Haloarculaceae;g__Natronomonas;s__	ANI	N/A	GCA_003022815.1, s__Natronomonas sp003022815, 95.0, 79.19, 0.51; GCA_003020965.1, s__Natronomonas sp003020965, 95.0, 78.8, 0.49; GCA_003022905.1, s__Natronomonas sp003022905, 95.0, 78.72, 0.54; GCF_000026045.1, s__Natronomonas pharaonis, 95.0, 78.6, 0.42; GCA_003021325.1, s__Natronomonas sp003021325, 95.0, 78.57, 0.5; GCA_003022945.1, s__Natronomonas sp003022945, 95.0, 78.54, 0.41; GCA_003023535.…	73.69	11	0.913194	N/A	f__Halobacteriaceae(UID84)	60	359	235	55	299	5	0	0	0	93.94	2.13	0
tyrell_bin_11	d__Bacteria;p__Proteobacteria;c__Gammaproteobacteria;o__XJ16;f__Halofilaceae;g__Halofilum;s__	N/A	N/A	N/A	N/A	N/A	GCF_001614315.2	95	d__Bacteria;p__Proteobacteria;c__Gammaproteobacteria;o__XJ16;f__Halofilaceae;g__Halofilum;s__Halofilum ochraceum	79.84	0.58	d__Bacteria;p__Proteobacteria;c__Gammaproteobacteria;o__XJ16;f__Halofilaceae;g__;s__	taxonomic classification defined by topology and ANI	N/A	N/A	65.95	11	0.932093	N/A	c__Gammaproteobacteria(UID4267)	119	544	284	108	429	7	0	0	0	82.82	1.15	14.29
tyrell_bin_14	d__Archaea;p__Halobacteriota;c__Halobacteria;o__Halobacteriales;f__Haloarculaceae;g__Halapricum;s__	N/A	N/A	N/A	N/A	N/A	GCF_004799665.1	95	d__Archaea;p__Halobacteriota;c__Halobacteria;o__Halobacteriales;f__Haloarculaceae;g__Halapricum;s__Halapricum salinum	78.56	0.49	d__Archaea;p__Halobacteriota;c__Halobacteria;o__Halobacteriales;f__Haloarculaceae;g__;s__	taxonomic classification defined by topology and ANI	N/A	N/A	51.41	11	0.943749	N/A	f__Halobacteriaceae(UID85)	51	395	250	139	231	23	2	0	0	71.74	7	6.9
tyrell_bin_19	d__Bacteria;p__Deferribacterota;c__Deferribacteres;o__Deferribacterales;f__Flexistipitaceae;g__Flexistipes;s__	N/A	N/A	N/A	N/A	N/A	GCA_002338145.1	95	d__Bacteria;p__Deferribacterota;c__Deferribacteres;o__Deferribacterales;f__Flexistipitaceae;g__Flexistipes;s__Flexistipes sp002338145	77.25	0.17	d__Bacteria;p__Deferribacterota;c__Deferribacteres;o__Deferribacterales;f__Flexistipitaceae;g__Flexistipes;s__	taxonomic classification defined by topology and ANI	N/A	GCF_000218625.1, s__Flexistipes sinusarabici, 95.0, 77.82, 0.2	71.59	11	0.900007	N/A	k__Bacteria(UID3187)	2258	186	116	60	126	0	0	0	0	85.79	0	0
tyrell_bin_2	d__Archaea;p__Halobacteriota;c__Halobacteria;o__Halobacteriales;f__Haloarculaceae;g__Halorhabdus;s__	N/A	N/A	N/A	N/A	N/A	N/A	N/A	N/A	N/A	N/A	d__Archaea;p__Halobacteriota;c__Halobacteria;o__Halobacteriales;f__Haloarculaceae;g__Halorhabdus;s__	taxonomic classification defined by topology and ANI	N/A	GCF_000470655.1, s__Halorhabdus tiamatea, 95.0, 81.76, 0.75; GCF_000023945.1, s__Halorhabdus utahensis, 95.0, 81.04, 0.72; GCF_004944975.1, s__Halorhabdus sp004944975, 95.0, 79.56, 0.63; GCF_900880625.1, s__Halorhabdus rudnickae, 95.0, 79.19, 0.57	50.33	11	0.962737	Genome not assigned to closest species as it falls outside its pre-defined ANI radius	f__Halobacteriaceae(UID85)	51	395	250	180	200	13	2	0	0	60.2	5	26.32
tyrell_bin_20	d__Bacteria;p__Deferribacterota;c__Deferribacteres;o__Deferribacterales;f__Flexistipitaceae;g__Flexistipes;s__	N/A	N/A	N/A	N/A	N/A	GCF_000218625.1	95	d__Bacteria;p__Deferribacterota;c__Deferribacteres;o__Deferribacterales;f__Flexistipitaceae;g__Flexistipes;s__Flexistipes sinusarabici	78.93	0.57	d__Bacteria;p__Deferribacterota;c__Deferribacteres;o__Deferribacterales;f__Flexistipitaceae;g__Flexistipes;s__	taxonomic classification defined by topology and ANI	N/A	GCA_002338145.1, s__Flexistipes sp002338145, 95.0, 77.34, 0.21	84.78	11	0.949336	N/A	k__Bacteria(UID3187)	2258	186	116	29	155	2	0	0	0	92.19	1.29	0
tyrell_bin_26	d__Bacteria;p__Proteobacteria;c__Alphaproteobacteria;o__Micavibrionales;f__GCA-2720935;g__;s__	N/A	N/A	N/A	N/A	N/A	GCA_003250865.1	95	d__Bacteria;p__Proteobacteria;c__Alphaproteobacteria;o__Micavibrionales;f__GCA-2720935;g__SZUA-601;s__SZUA-601 sp003250865	74.52	0.01	d__Bacteria;p__Proteobacteria;c__Alphaproteobacteria;o__Micavibrionales;f__GCA-2720935;g__;s__	taxonomic classification defined by topology and ANI	N/A	N/A	86.23	11	0.757144	N/A	c__Alphaproteobacteria(UID3305)	564	349	230	84	264	1	0	0	0	69.42	0.43	100
tyrell_bin_28	d__Archaea;p__Halobacteriota;c__Halobacteria;o__Halobacteriales;f__Halobacteriaceae;g__Halodesulfurarchaeum;s__	N/A	N/A	N/A	N/A	N/A	GCF_001886955.1	95	d__Archaea;p__Halobacteriota;c__Halobacteria;o__Halobacteriales;f__Halobacteriaceae;g__Halodesulfurarchaeum;s__Halodesulfurarchaeum formicicum	77.96	0.28	d__Archaea;p__Halobacteriota;c__Halobacteria;o__Halobacteriales;f__Halobacteriaceae;g__;s__	taxonomic classification defined by topology and ANI	N/A	N/A	60.81	11	0.913639	N/A	f__Halobacteriaceae(UID84)	60	359	235	102	242	15	0	0	0	76.56	4.24	20
tyrell_bin_34	d__Bacteria;p__Desulfobacterota;c__Desulfobacteria;o__Desulfobacterales;f__Desulfobacteraceae;g__;s__	N/A	N/A	N/A	N/A	N/A	N/A	N/A	N/A	N/A	N/A	d__Bacteria;p__Desulfobacterota;c__Desulfobacteria;o__Desulfobacterales;f__Desulfobacteraceae;g__;s__	taxonomic classification fully defined by topology	N/A	N/A	83.1	11	0.831308	N/A	c__Deltaproteobacteria(UID3216)	83	247	155	23	224	0	0	0	0	87.74	0	0
tyrell_bin_4	d__Bacteria;p__Bacteroidota;c__Bacteroidia;o__Bacteroidales;f__UBA12170;g__;s__	N/A	N/A	N/A	N/A	N/A	GCA_003445975.1	95	d__Bacteria;p__Bacteroidota;c__Bacteroidia;o__Bacteroidales;f__UBA12170;g__UBA12170;s__UBA12170 sp003445975	74.62	0.01	d__Bacteria;p__Bacteroidota;c__Bacteroidia;o__Bacteroidales;f__;g__;s__	taxonomic classification defined by topology and ANI	N/A	N/A	66.61	11	0.79166	N/A	k__Bacteria(UID203)	5449	104	58	54	50	0	0	0	0	71.55	0	0
tyrell_bin_44	d__Bacteria;p__Proteobacteria;c__Gammaproteobacteria;o__UBA5335;f__;g__;s__	N/A	N/A	N/A	N/A	N/A	N/A	N/A	N/A	N/A	N/A	d__Bacteria;p__Proteobacteria;c__Gammaproteobacteria;o__;f__;g__;s__	taxonomic novelty determined using RED	N/A	N/A	52.44	11	0.670173	N/A	c__Gammaproteobacteria(UID4267)	119	544	284	211	325	8	0	0	0	62.05	1.82	50
tyrell_bin_46	d__Bacteria;p__Patescibacteria;c__Gracilibacteria;o__Absconditabacterales;f__;g__;s__	N/A	N/A	N/A	N/A	N/A	N/A	N/A	N/A	N/A	N/A	d__Bacteria;p__Patescibacteria;c__Gracilibacteria;o__;f__;g__;s__	taxonomic novelty determined using RED	N/A	N/A	37.62	4	0.680336	N/A	k__Bacteria(UID203)	5449	104	58	55	49	0	0	0	0	52.35	0	0
tyrell_bin_47	d__Archaea;p__Halobacteriota;c__Halobacteria;o__Halobacteriales;f__Halobacteriaceae;g__Halarchaeum;s__	N/A	N/A	N/A	N/A	N/A	N/A	N/A	N/A	N/A	N/A	d__Archaea;p__Halobacteriota;c__Halobacteria;o__Halobacteriales;f__Halobacteriaceae;g__;s__	taxonomic novelty determined using RED	N/A	N/A	45.49	11	0.895418	N/A	f__Halobacteriaceae(UID84)	60	359	235	134	201	24	0	0	0	63.57	5.68	4.17
tyrell_bin_5	d__Bacteria;p__Proteobacteria;c__Alphaproteobacteria;o__Rhodobacterales;f__Rhodobacteraceae;g__Roseovarius;s__	N/A	N/A	N/A	N/A	N/A	N/A	N/A	N/A	N/A	N/A	d__Bacteria;p__Proteobacteria;c__Alphaproteobacteria;o__Rhodobacterales;f__Rhodobacteraceae;g__Roseovarius;s__	taxonomic classification defined by topology and ANI	N/A	GCF_900109855.1, s__Roseovarius tolerans, 95.0, 80.48, 0.7; GCF_002072155.1, s__Roseovarius sp002072155, 95.0, 80.3, 0.69; GCF_002925845.1, s__Roseovarius nitratireducens, 95.0, 80.29, 0.67; GCA_002720475.1, s__Roseovarius sp002720475, 95.0, 79.91, 0.49; GCA_002428225.1, s__Roseovarius sp002428225, 95.0, 79.61, 0.42; GCF_900109455.1, s__Roseovarius azorensis, 95.0, 79.48, 0.6; GCA_002421985.1, s_…	74.38	11	0.980932	Genome not assigned to closest species as it falls outside its pre-defined ANI radius	f__Rhodobacteraceae(UID3361)	46	654	332	153	484	17	0	0	0	77.05	2.36	70.59
tyrell_bin_58	d__Bacteria;p__Desulfobacterota;c__Desulfuromonadia;o__Desulfuromonadales;f__Geoalkalibacteraceae;g__;s__	N/A	N/A	N/A	N/A	N/A	N/A	N/A	N/A	N/A	N/A	d__Bacteria;p__Desulfobacterota;c__Desulfuromonadia;o__Desulfuromonadales;f__;g__;s__	taxonomic novelty determined using RED	N/A	N/A	71.43	11	0.738669	N/A	c__Deltaproteobacteria(UID3216)	83	247	155	56	191	0	0	0	0	81.45	0	0
tyrell_bin_61	d__Archaea;p__Halobacteriota;c__Halobacteria;o__Halobacteriales;f__Salinarchaeaceae;g__Salinarchaeum;s__	N/A	N/A	N/A	N/A	N/A	GCF_000403645.1	95	d__Archaea;p__Halobacteriota;c__Halobacteria;o__Halobacteriales;f__Salinarchaeaceae;g__Salinarchaeum;s__Salinarchaeum sp000403645	76.11	0.09	d__Archaea;p__Halobacteriota;c__Halobacteria;o__Halobacteriales;f__;g__;s__	taxonomic classification defined by topology and ANI	N/A	N/A	89.85	11	0.90473	N/A	f__Halobacteriaceae(UID85)	51	395	250	26	364	5	0	0	0	90.6	1.42	40
tyrell_bin_62	d__Archaea;p__Halobacteriota;c__Halobacteria;o__Halobacteriales;f__;g__;s__	N/A	N/A	N/A	N/A	N/A	N/A	N/A	N/A	N/A	N/A	d__Archaea;p__Halobacteriota;c__;o__;f__;g__;s__	taxonomic novelty determined using RED	N/A	N/A	58.16	11	0.540311	N/A	p__Euryarchaeota(UID54)	90	234	153	82	151	1	0	0	0	60.16	0.05	100
tyrell_bin_88	d__Bacteria;p__Desulfobacterota;c__Desulfovibrionia;o__Desulfovibrionales;f__Desulfohalobiaceae;g__;s__	N/A	N/A	N/A	N/A	N/A	GCF_000620765.1	95	d__Bacteria;p__Desulfobacterota;c__Desulfovibrionia;o__Desulfovibrionales;f__Desulfohalobiaceae;g__Desulfovermiculus;s__Desulfovermiculus halophilus	77.1	0.17	d__Bacteria;p__Desulfobacterota;c__Desulfovibrionia;o__Desulfovibrionales;f__Desulfohalobiaceae;g__;s__	taxonomic classification defined by topology and ANI	N/A	N/A	59.62	11	0.805017	N/A	c__Deltaproteobacteria(UID3217)	62	280	168	84	194	2	0	0	0	75.16	0.69	50
tyrell_bin_91	d__Bacteria;p__Bacteroidota;c__Bacteroidia;o__Bacteroidales;f__UBA12077;g__;s__	N/A	N/A	N/A	N/A	N/A	N/A	N/A	N/A	N/A	N/A	d__Bacteria;p__Bacteroidota;c__Bacteroidia;o__Bacteroidales;f__;g__;s__	taxonomic novelty determined using RED	N/A	N/A	73.59	11	0.797444	N/A	k__Bacteria(UID2569)	434	278	186	53	221	4	0	0	0	78.08	1.61	0
tyrell_bin_93	d__Bacteria;p__Gemmatimonadota;c__Gemmatimonadetes;o__;f__;g__;s__	N/A	N/A	N/A	N/A	N/A	N/A	N/A	N/A	N/A	N/A	d__Bacteria;p__Gemmatimonadota;c__Gemmatimonadetes;o__;f__;g__;s__	taxonomic novelty determined using RED	N/A	N/A	74.21	11	0.564592	N/A	k__Bacteria(UID2495)	2993	147	91	30	112	5	0	0	0	85.71	4.95	20
tyrell_bin_94	d__Bacteria;p__Verrucomicrobiota;c__Verrucomicrobiae;o__Opitutales;f__Puniceicoccaceae;g__WN38;s__	N/A	N/A	N/A	N/A	N/A	GCA_003566795.1	95	d__Bacteria;p__Verrucomicrobiota;c__Verrucomicrobiae;o__Opitutales;f__Puniceicoccaceae;g__WN38;s__WN38 sp003566795	77.69	0.27	d__Bacteria;p__Verrucomicrobiota;c__Verrucomicrobiae;o__Opitutales;f__Puniceicoccaceae;g__WN38;s__	taxonomic classification defined by topology and ANI	N/A	GCF_003185655.1, s__WN38 sp003185655, 95.0, 78.06, 0.33	40.87	11	0.959466	N/A	k__Bacteria(UID2982)	88	230	148	125	103	2	0	0	0	53.77	1.35	50
tyrell_bin_95	d__Bacteria;p__Proteobacteria;c__Gammaproteobacteria;o__Xanthomonadales;f__Wenzhouxiangellaceae;g__GCA-2722315;s__	N/A	N/A	N/A	N/A	N/A	GCA_002722315.1	95	d__Bacteria;p__Proteobacteria;c__Gammaproteobacteria;o__Xanthomonadales;f__Wenzhouxiangellaceae;g__GCA-2722315;s__GCA-2722315 sp002722315	80.54	0.53	d__Bacteria;p__Proteobacteria;c__Gammaproteobacteria;o__Xanthomonadales;f__Wenzhouxiangellaceae;g__;s__	taxonomic classification defined by topology and ANI	N/A	N/A	58.21	11	0.946562	N/A	c__Gammaproteobacteria(UID4202)	67	481	276	131	339	11	0	0	0	78.3	2.73	45.45
